# Supplementary material for: IGF1R upregulation confers resistance to isoform-specific inhibitors of PI3K in PIK3CA-driven ovarian cancer
Source: Cell Death Dis. 2018 Sep 20;9(10):944. doi: 10.1038/s41419-018-1025-8 (PMC6148236; doi:10.1038/s41419-018-1025-8)
Supplement: Supplementary file 2 — Supplementary Table 1 [file 41419_2018_1025_MOESM2_ESM.xlsx]

## Sheet: raw data
genes	logFC	logCPM	LR	PValue	FDR	up.down	sign.PValue	sign.FDR	symbol	name
ENSG00000011028	-5.61078	4.96558	1160.67	2.14935e-254	3.14794e-250	down	*	*	MRC2	mannose receptor C type 2
ENSG00000197461	-3.82528	5.25887	1151.99	1.65949e-252	1.21525e-248	down	*	*	PDGFA	platelet derived growth factor subunit A
ENSG00000172005	-5.77484	5.09629	1141.99	2.46476e-250	1.20329e-246	down	*	*	MAL	mal, T-cell differentiation protein
ENSG00000106366	7.62115	5.3491	1126.19	6.7046e-247	2.45489e-243	up	*	*	SERPINE1	serpin family E member 1
ENSG00000106484	-6.70598	4.91503	1098.13	8.43337e-241	2.4703e-237	down	*	*	MEST	mesoderm specific transcript
ENSG00000082438	-3.08433	7.71368	1003.21	3.60794e-220	8.80699e-217	down	*	*	COBLL1	cordon-bleu WH2 repeat protein like 1
ENSG00000146477	-6.61857	6.0786	973.753	9.10842e-214	1.90574e-210	down	*	*	SLC22A3	solute carrier family 22 member 3
ENSG00000104327	4.01175	6.54914	850.964	4.4867e-187	8.21403e-184	up	*	*	CALB1	calbindin 1
ENSG00000107186	-6.6546	3.54834	749.48	5.20627e-165	8.47233e-162	down	*	*	MPDZ	multiple PDZ domain crumbs cell polarity complex component
ENSG00000101333	3.04837	6.3938	680.143	6.22105e-150	9.11135e-147	up	*	*	PLCB4	phospholipase C beta 4
ENSG00000275395	-4.33508	6.24493	664.277	1.75491e-146	2.33658e-143	down	*	*	FCGBP	Fc fragment of IgG binding protein
ENSG00000173898	-2.35462	6.12745	649.809	2.45783e-143	2.99978e-140	down	*	*	SPTBN2	spectrin beta, non-erythrocytic 2
ENSG00000182168	-5.14389	4.2269	639.691	3.90005e-141	4.39386e-138	down	*	*	UNC5C	unc-5 netrin receptor C
ENSG00000026025	-2.5257	8.49242	631.051	2.95354e-139	3.07467e-136	down	*	*	VIM	vimentin
ENSG00000138829	-5.6206	5.74302	630.923	3.14898e-139	3.07467e-136	down	*	*	FBN2	fibrillin 2
ENSG00000213949	4.91784	6.09006	620.422	6.05303e-137	5.54079e-134	up	*	*	ITGA1	integrin subunit alpha 1
ENSG00000057704	-2.59242	7.31075	600.208	1.50856e-132	1.29967e-129	down	*	*	TMCC3	transmembrane and coiled-coil domain family 3
ENSG00000108511	-2.93173	8.0391	599.561	2.08617e-132	1.69745e-129	down	*	*	HOXB6	homeobox B6
ENSG00000134986	-7.93687	3.55889	585.615	2.25249e-129	1.73631e-126	down	*	*	NREP	neuronal regeneration related protein
ENSG00000176658	3.34557	5.26978	582.567	1.03658e-128	7.59086e-126	up	*	*	MYO1D	myosin ID
ENSG00000120162	3.91353	5.15523	582.347	1.15786e-128	8.07521e-126	up	*	*	MOB3B	MOB kinase activator 3B
ENSG00000075891	-7.56286	4.47354	579.323	5.26454e-128	3.50475e-125	down	*	*	PAX2	paired box 2
ENSG00000273706	-3.07227	9.36463	570.771	3.81585e-126	2.42986e-123	down	*	*	LHX1	LIM homeobox 1
ENSG00000182272	-3.6596	5.06012	558.38	1.89262e-123	1.15497e-120	down	*	*	B4GALNT4	beta-1,4-N-acetyl-galactosaminyltransferase 4
ENSG00000132386	-2.81293	6.53298	555.182	9.3913e-123	5.5018e-120	down	*	*	SERPINF1	serpin family F member 1
ENSG00000128268	-2.44989	5.70178	548.123	3.22305e-121	1.81557e-118	down	*	*	MGAT3	mannosyl (beta-1,4-)-glycoprotein beta-1,4-N-acetylglucosaminyltransferase
ENSG00000198648	2.09886	5.96111	529.8	3.12198e-117	1.6935e-114	up	*	*	STK39	serine/threonine kinase 39
ENSG00000120278	3.36022	4.86702	515.245	4.5829e-114	2.39719e-111	up	*	*	PLEKHG1	pleckstrin homology and RhoGEF domain containing G1
ENSG00000124126	2.16717	6.59077	507.75	1.95753e-112	9.88621e-110	up	*	*	PREX1	phosphatidylinositol-3,4,5-trisphosphate dependent Rac exchange factor 1
ENSG00000166147	3.27716	8.0286	494.814	1.27741e-109	6.23634e-107	up	*	*	FBN1	fibrillin 1
ENSG00000103460	-5.38196	4.86006	470.29	2.77143e-104	1.30937e-101	down	*	*	TOX3	TOX high mobility group box family member 3
ENSG00000146197	2.76642	7.76558	469.404	4.32026e-104	1.97733e-101	up	*	*	SCUBE3	signal peptide, CUB domain and EGF like domain containing 3
ENSG00000130635	-5.24317	3.39633	467.006	1.43653e-103	6.37557e-101	down	*	*	COL5A1	collagen type V alpha 1 chain
ENSG00000136487	5.05206	4.35697	446.328	4.5418e-99	1.95645e-96	up	*	*	GH2	growth hormone 2
ENSG00000067840	-2.60339	4.79701	443.665	1.72471e-98	7.21718e-96	down	*	*	PDZD4	PDZ domain containing 4
ENSG00000231412	3.99737	3.59878	441.507	5.08672e-98	2.06945e-95	up	*	*
ENSG00000149294	-2.96862	5.76993	422.639	6.50292e-94	2.5741e-91	down	*	*	NCAM1	neural cell adhesion molecule 1
ENSG00000136531	-5.46435	3.50534	416.613	1.33267e-92	5.13638e-90	down	*	*	SCN2A	sodium voltage-gated channel alpha subunit 2
ENSG00000026559	-3.73353	3.58517	409.344	5.09173e-91	1.91214e-88	down	*	*	KCNG1	potassium voltage-gated channel modifier subfamily G member 1
ENSG00000164171	4.00517	3.34913	387.143	3.46608e-86	1.2691e-83	up	*	*	ITGA2	integrin subunit alpha 2
ENSG00000169862	-8.22567	2.40542	383.333	2.34116e-85	8.36308e-83	down	*	*	CTNND2	catenin delta 2
ENSG00000197321	-1.99025	8.36971	382.491	3.57053e-85	1.24509e-82	down	*	*	SVIL	supervillin
ENSG00000075043	-3.24507	4.58887	379.726	1.42765e-84	4.86264e-82	down	*	*	KCNQ2	potassium voltage-gated channel subfamily Q member 2
ENSG00000168268	-2.40021	4.95685	378.227	3.02657e-84	1.00744e-81	down	*	*	NT5DC2	5'-nucleotidase domain containing 2
ENSG00000109255	2.60945	3.91898	371.547	8.61598e-83	2.80422e-80	up	*	*	NMU	neuromedin U
ENSG00000006042	2.40373	4.75709	370.183	1.70708e-82	5.43521e-80	up	*	*	TMEM98	transmembrane protein 98
ENSG00000175538	-4.08766	4.3973	366.315	1.18702e-81	3.69896e-79	down	*	*	KCNE3	potassium voltage-gated channel subfamily E regulatory subunit 3
ENSG00000174080	-2.70592	4.82991	356.771	1.42154e-79	4.33748e-77	down	*	*	CTSF	cathepsin F
ENSG00000003436	-4.5891	2.54364	356.328	1.77456e-79	5.30413e-77	down	*	*	TFPI	tissue factor pathway inhibitor
ENSG00000110315	1.98662	5.52093	347.712	1.33446e-77	3.90889e-75	up	*	*	RNF141	ring finger protein 141
ENSG00000172137	6.02803	5.62289	345.464	4.12032e-77	1.18326e-74	up	*	*	CALB2	calbindin 2
ENSG00000023902	-2.17163	5.02398	344.431	6.91635e-77	1.94802e-74	down	*	*	PLEKHO1	pleckstrin homology domain containing O1
ENSG00000068078	-2.0983	6.30168	344.084	8.22968e-77	2.27419e-74	down	*	*	FGFR3	fibroblast growth factor receptor 3
ENSG00000135605	2.7221	3.97336	343.337	1.19709e-76	3.24677e-74	up	*	*	TEC	tec protein tyrosine kinase
ENSG00000107438	-1.86527	8.51065	341.679	2.74882e-76	7.31987e-74	down	*	*	PDLIM1	PDZ and LIM domain 1
ENSG00000178878	3.18477	6.41439	341.602	2.85774e-76	7.47402e-74	up	*	*	APOLD1	apolipoprotein L domain containing 1
ENSG00000111799	5.96731	4.33646	338.799	1.16523e-75	2.99404e-73	up	*	*	COL12A1	collagen type XII alpha 1 chain
ENSG00000221866	-3.38852	5.12753	335.491	6.12296e-75	1.54615e-72	down	*	*	PLXNA4	plexin A4
ENSG00000165868	-2.17929	5.46649	334.184	1.17915e-74	2.92708e-72	down	*	*	HSPA12A	heat shock protein family A (Hsp70) member 12A
ENSG00000248329	6.04955	2.76619	333.609	1.57295e-74	3.83957e-72	up	*	*	APELA	apelin receptor early endogenous ligand
ENSG00000213626	-2.26976	6.73492	330.592	7.14195e-74	1.71477e-71	down	*	*	LBH	limb bud and heart development
ENSG00000100234	2.41112	5.85988	329.568	1.19395e-73	2.82041e-71	up	*	*	TIMP3	TIMP metallopeptidase inhibitor 3
ENSG00000162772	2.04904	4.5834	328.58	1.95925e-73	4.5548e-71	up	*	*	ATF3	activating transcription factor 3
ENSG00000173530	-4.4596	4.50802	327.812	2.87913e-73	6.58871e-71	down	*	*	TNFRSF10D	TNF receptor superfamily member 10d
ENSG00000113140	5.80174	3.7481	326.141	6.65568e-73	1.49968e-70	up	*	*	SPARC	secreted protein acidic and cysteine rich
ENSG00000088726	7.07408	2.32686	326	7.14645e-73	1.58586e-70	up	*	*	TMEM40	transmembrane protein 40
ENSG00000218336	2.01883	6.88079	320.774	9.82354e-72	2.1474e-69	up	*	*	TENM3	teneurin transmembrane protein 3
ENSG00000067141	-2.41992	4.6753	317.932	4.08719e-71	8.80308e-69	down	*	*	NEO1	neogenin 1
ENSG00000107736	-2.83312	5.66792	312.606	5.90894e-70	1.25424e-67	down	*	*	CDH23	cadherin related 23
ENSG00000107295	-6.68863	3.05359	310.789	1.47027e-69	3.07622e-67	down	*	*	SH3GL2	SH3 domain containing GRB2 like 2, endophilin A1
ENSG00000175274	-1.90653	5.09308	309.887	2.31174e-69	4.76871e-67	down	*	*	TP53I11	tumor protein p53 inducible protein 11
ENSG00000153707	-3.02253	3.71545	304.232	3.94344e-68	8.02161e-66	down	*	*	PTPRD	protein tyrosine phosphatase, receptor type D
ENSG00000092068	-4.11038	4.22812	299.201	4.91789e-67	9.86677e-65	down	*	*	SLC7A8	solute carrier family 7 member 8
ENSG00000171843	-2.85927	3.54239	298.471	7.09568e-67	1.40437e-64	down	*	*	MLLT3	MLLT3, super elongation complex subunit
ENSG00000133636	4.89279	2.34167	298.297	7.73981e-67	1.51143e-64	up	*	*	NTS	neurotensin
ENSG00000139971	-2.45772	3.99084	297.373	1.23049e-66	2.37129e-64	down	*	*	C14orf37	chromosome 14 open reading frame 37
ENSG00000121316	-2.35833	4.40867	295.532	3.09845e-66	5.89349e-64	down	*	*	PLBD1	phospholipase B domain containing 1
ENSG00000137672	2.12217	5.41353	295.22	3.62445e-66	6.80559e-64	up	*	*	TRPC6	transient receptor potential cation channel subfamily C member 6
ENSG00000180537	1.91836	5.12496	294.501	5.19871e-66	9.63802e-64	up	*	*	RNF182	ring finger protein 182
ENSG00000173376	-7.64858	1.81519	294.214	6.00249e-66	1.09891e-63	down	*	*	NDNF	neuron derived neurotrophic factor
ENSG00000144868	-4.83645	2.00366	290.886	3.18733e-65	5.76317e-63	down	*	*	TMEM108	transmembrane protein 108
ENSG00000236283	-7.56819	2.23593	290.766	3.38654e-65	6.04869e-63	down	*	*
ENSG00000065621	-4.06894	2.82162	286.871	2.38969e-64	4.2168e-62	down	*	*	GSTO2	glutathione S-transferase omega 2
ENSG00000153071	5.26582	3.51322	286.728	2.56796e-64	4.47742e-62	up	*	*	DAB2	DAB2, clathrin adaptor protein
ENSG00000196872	-1.63132	5.34259	286.037	3.63101e-64	6.25645e-62	down	*	*	KIAA1211L	KIAA1211 like
ENSG00000123243	5.01472	7.18105	283.974	1.02258e-63	1.74147e-61	up	*	*	ITIH5	inter-alpha-trypsin inhibitor heavy chain family member 5
ENSG00000100311	4.60695	3.70018	283.903	1.05933e-63	1.78332e-61	up	*	*	PDGFB	platelet derived growth factor subunit B
ENSG00000277268	-2.38018	5.34023	279.662	8.89751e-63	1.48083e-60	down	*	*	LOC102723471	uncharacterized LOC102723471
ENSG00000175745	-6.36043	4.38468	276.902	3.55393e-62	5.84842e-60	down	*	*	NR2F1	nuclear receptor subfamily 2 group F member 1
ENSG00000164741	1.99815	5.69514	275.903	5.86632e-62	9.54646e-60	up	*	*	DLC1	DLC1 Rho GTPase activating protein
ENSG00000144369	-1.30498	7.63454	275.403	7.54008e-62	1.21354e-59	down	*	*	FAM171B	family with sequence similarity 171 member B
ENSG00000145147	-3.79382	2.8529	274.59	1.13395e-61	1.8052e-59	down	*	*	SLIT2	slit guidance ligand 2
ENSG00000254726	-1.487	6.66794	270.893	7.25063e-61	1.14186e-58	down	*	*	MEX3A	mex-3 RNA binding family member A
ENSG00000279713	-7.39751	1.4559	268.783	2.08996e-60	3.25634e-58	down	*	*
ENSG00000182240	-6.24138	1.53195	268.466	2.45043e-60	3.77779e-58	down	*	*	BACE2	beta-site APP-cleaving enzyme 2
ENSG00000167552	-2.59217	6.12525	265.434	1.12209e-59	1.71189e-57	down	*	*	TUBA1A	tubulin alpha 1a
ENSG00000124766	-1.57196	8.53178	263.594	2.82635e-59	4.2675e-57	down	*	*	SOX4	SRY-box 4
ENSG00000170791	1.44656	5.24362	263.5	2.96241e-59	4.42729e-57	up	*	*	CHCHD7	coiled-coil-helix-coiled-coil-helix domain containing 7
ENSG00000143013	-2.86702	8.18029	262.766	4.28234e-59	6.33527e-57	down	*	*	LMO4	LIM domain only 4
ENSG00000122378	-1.25461	6.12021	262.473	4.96039e-59	7.26498e-57	down	*	*	FAM213A	family with sequence similarity 213 member A
ENSG00000135046	2.94512	6.34432	261.537	7.9349e-59	1.15064e-56	up	*	*	ANXA1	annexin A1
ENSG00000180815	-3.65665	2.37829	258.439	3.75688e-58	5.39443e-56	down	*	*	MAP3K15	mitogen-activated protein kinase kinase kinase 15
ENSG00000157240	-1.85302	4.83367	257.411	6.29408e-58	8.94981e-56	down	*	*	FZD1	frizzled class receptor 1
ENSG00000197457	2.927	6.01185	257.341	6.51835e-58	9.17959e-56	up	*	*	STMN3	stathmin 3
ENSG00000144659	-1.99872	4.29914	255.171	1.93686e-57	2.70164e-55	down	*	*	SLC25A38	solute carrier family 25 member 38
ENSG00000139182	-1.44779	5.97817	253.026	5.68521e-57	7.85524e-55	down	*	*	CLSTN3	calsyntenin 3
ENSG00000171298	-1.59979	5.89226	251.144	1.46251e-56	2.00186e-54	down	*	*	GAA	glucosidase alpha, acid
ENSG00000072657	3.14713	4.57178	247.919	7.38066e-56	1.0009e-53	up	*	*	TRHDE	thyrotropin releasing hormone degrading enzyme
ENSG00000137331	-2.76271	3.49063	246.095	1.84438e-55	2.47823e-53	down	*	*	IER3	immediate early response 3
ENSG00000168672	1.2496	9.18868	246.028	1.90759e-55	2.53986e-53	up	*	*	FAM84B	family with sequence similarity 84 member B
ENSG00000183722	-1.21171	6.83634	244.068	5.10315e-55	6.7334e-53	down	*	*	LHFP	lipoma HMGIC fusion partner
ENSG00000250366	2.59996	5.04279	243.924	5.48564e-55	7.17346e-53	up	*	*	TUNAR	TCL1 upstream neural differentiation-associated RNA
ENSG00000166535	4.1004	2.04369	243.121	8.20652e-55	1.06365e-52	up	*	*	A2ML1	alpha-2-macroglobulin like 1
ENSG00000166394	1.81516	5.83194	241.201	2.15188e-54	2.7646e-52	up	*	*	CYB5R2	cytochrome b5 reductase 2
ENSG00000130176	5.53439	3.4035	239.463	5.15087e-54	6.55997e-52	up	*	*	CNN1	calponin 1
ENSG00000078401	1.61805	7.02236	235.285	4.19637e-53	5.29827e-51	up	*	*	EDN1	endothelin 1
ENSG00000137501	2.43508	3.39707	234.65	5.77144e-53	7.22466e-51	up	*	*	SYTL2	synaptotagmin like 2
ENSG00000159403	-3.72675	2.72147	230.835	3.91928e-52	4.86455e-50	down	*	*	C1R	complement C1r
ENSG00000120075	-2.42447	5.22264	229.389	8.10356e-52	9.9735e-50	down	*	*	HOXB5	homeobox B5
ENSG00000153404	-2.42217	5.29206	229.221	8.8153e-52	1.07591e-49	down	*	*	PLEKHG4B	pleckstrin homology and RhoGEF domain containing G4B
ENSG00000111057	1.85361	9.13467	228.667	1.16425e-51	1.40923e-49	up	*	*	KRT18	keratin 18
ENSG00000073849	-2.90534	5.55429	228.042	1.59347e-51	1.91295e-49	down	*	*	ST6GAL1	ST6 beta-galactoside alpha-2,6-sialyltransferase 1
ENSG00000125962	4.17324	1.85468	227.998	1.62925e-51	1.94e-49	up	*	*	ARMCX5	armadillo repeat containing, X-linked 5
ENSG00000170873	1.07861	7.27148	226.792	2.98557e-51	3.52634e-49	up	*	*	MTSS1	MTSS1, I-BAR domain containing
ENSG00000161267	-3.38833	2.2552	226.665	3.18134e-51	3.72751e-49	down	*	*	BDH1	3-hydroxybutyrate dehydrogenase 1
ENSG00000104059	1.99359	4.73663	226.137	4.14698e-51	4.82037e-49	up	*	*	FAM189A1	family with sequence similarity 189 member A1
ENSG00000158125	4.00292	2.60731	226.091	4.24529e-51	4.89579e-49	up	*	*	XDH	xanthine dehydrogenase
ENSG00000149131	4.88038	2.6182	224.155	1.12248e-50	1.28436e-48	up	*	*	SERPING1	serpin family G member 1
ENSG00000065717	-3.20364	3.18009	222.244	2.93023e-50	3.32683e-48	down	*	*	TLE2	transducin like enhancer of split 2
ENSG00000135821	-1.55745	9.44305	220.317	7.71241e-50	8.68892e-48	down	*	*	GLUL	glutamate-ammonia ligase
ENSG00000176463	-2.89314	3.17364	220.271	7.89543e-50	8.82721e-48	down	*	*	SLCO3A1	solute carrier organic anion transporter family member 3A1
ENSG00000162512	-1.21787	6.53594	218.908	1.56532e-49	1.73679e-47	down	*	*	SDC3	syndecan 3
ENSG00000115008	4.73107	2.10102	216.125	6.33279e-49	6.97369e-47	up	*	*	IL1A	interleukin 1 alpha
ENSG00000100167	-2.96826	2.84873	215.813	7.40963e-49	8.09862e-47	down	*	*	SEPT3	septin 3
ENSG00000104267	-1.9852	7.94147	213.707	2.13407e-48	2.31523e-46	down	*	*	CA2	carbonic anhydrase 2
ENSG00000142552	-2.19815	4.97388	213.598	2.25344e-48	2.42675e-46	down	*	*	RCN3	reticulocalbin 3
ENSG00000167191	-1.75593	9.36572	213.371	2.52662e-48	2.70108e-46	down	*	*	GPRC5B	G protein-coupled receptor class C group 5 member B
ENSG00000187098	-1.23709	6.60642	211.809	5.53587e-48	5.87524e-46	down	*	*	MITF	melanogenesis associated transcription factor
ENSG00000089820	-2.92434	3.0062	208.43	3.02307e-47	3.18532e-45	down	*	*	ARHGAP4	Rho GTPase activating protein 4
ENSG00000001617	-2.18165	5.46693	208.269	3.27815e-47	3.42941e-45	down	*	*	SEMA3F	semaphorin 3F
ENSG00000158186	-1.96363	4.55215	207.699	4.3642e-47	4.53319e-45	down	*	*	MRAS	muscle RAS oncogene homolog
ENSG00000254615	3.82381	2.58343	207.385	5.11028e-47	5.27078e-45	up	*	*
ENSG00000079931	-2.73379	5.81351	206.445	8.19549e-47	8.39378e-45	down	*	*	MOXD1	monooxygenase DBH like 1
ENSG00000165655	-1.41693	7.19349	206.372	8.49834e-47	8.64352e-45	down	*	*	ZNF503	zinc finger protein 503
ENSG00000135916	-1.92869	6.74413	203.144	4.30282e-46	4.34615e-44	down	*	*	ITM2C	integral membrane protein 2C
ENSG00000063660	-1.36226	6.66007	202.426	6.17104e-46	6.19048e-44	down	*	*	GPC1	glypican 1
ENSG00000157570	2.58036	5.57759	201.137	1.1798e-45	1.17547e-43	up	*	*	TSPAN18	tetraspanin 18
ENSG00000146122	-2.31662	3.54705	200.468	1.65043e-45	1.63326e-43	down	*	*	DAAM2	dishevelled associated activator of morphogenesis 2
ENSG00000156453	2.48343	6.05318	200.05	2.03647e-45	2.00175e-43	up	*	*	PCDH1	protocadherin 1
ENSG00000137558	9.0641	1.33194	200.018	2.06984e-45	2.02099e-43	up	*	*	PI15	peptidase inhibitor 15
ENSG00000164181	1.98267	6.25226	197.055	9.17419e-45	8.89835e-43	up	*	*	ELOVL7	ELOVL fatty acid elongase 7
ENSG00000234745	-2.12888	4.66417	196.919	9.82428e-45	9.46621e-43	down	*	*	HLA-B	major histocompatibility complex, class I, B
ENSG00000125378	-2.6904	4.78416	196.211	1.40206e-44	1.33738e-42	down	*	*	BMP4	bone morphogenetic protein 4
ENSG00000138759	-1.62605	6.95526	196.205	1.40623e-44	1.33738e-42	down	*	*	FRAS1	Fraser extracellular matrix complex subunit 1
ENSG00000139112	1.45352	5.56012	194.828	2.80843e-44	2.6537e-42	up	*	*	GABARAPL1	GABA type A receptor associated protein like 1
ENSG00000016391	-2.65408	2.77898	192.36	9.71193e-44	9.118e-42	down	*	*	CHDH	choline dehydrogenase
ENSG00000120068	-2.14685	5.6638	192.167	1.07001e-43	9.98175e-42	down	*	*	HOXB8	homeobox B8
ENSG00000071909	-3.7545	2.59313	192.142	1.08318e-43	1.00407e-41	down	*	*	MYO3B	myosin IIIB
ENSG00000188158	-2.09723	5.39762	192.075	1.12052e-43	1.03215e-41	down	*	*	NHS	NHS actin remodeling regulator
ENSG00000166033	-3.75504	1.56728	191.578	1.43813e-43	1.31643e-41	down	*	*	HTRA1	HtrA serine peptidase 1
ENSG00000026508	3.85754	6.95238	190.231	2.83072e-43	2.57507e-41	up	*	*	CD44	CD44 molecule (Indian blood group)
ENSG00000151623	-5.68488	1.29686	188.681	6.16797e-43	5.5763e-41	down	*	*	NR3C2	nuclear receptor subfamily 3 group C member 2
ENSG00000120149	1.64221	5.68167	188.491	6.78847e-43	6.09963e-41	up	*	*	MSX2	msh homeobox 2
ENSG00000138685	1.57017	5.31222	188.261	7.6179e-43	6.80316e-41	up	*	*	FGF2	fibroblast growth factor 2
ENSG00000151322	-7.63962	1.80229	187.942	8.94413e-43	7.93914e-41	down	*	*	NPAS3	neuronal PAS domain protein 3
ENSG00000146409	-2.97184	2.39185	187.586	1.06991e-42	9.43966e-41	down	*	*	SLC18B1	solute carrier family 18 member B1
ENSG00000110328	-3.87159	2.60475	187.372	1.19131e-42	1.04479e-40	down	*	*	GALNT18	polypeptide N-acetylgalactosaminyltransferase 18
ENSG00000185904	-3.25861	3.75079	186.68	1.68661e-42	1.47036e-40	down	*	*	LINC00839	long intergenic non-protein coding RNA 839
ENSG00000100342	3.08074	3.78236	186.573	1.77999e-42	1.54259e-40	up	*	*	APOL1	apolipoprotein L1
ENSG00000120549	-2.8323	4.68014	184.396	5.31789e-42	4.58152e-40	down	*	*	KIAA1217	KIAA1217
ENSG00000079156	-2.33714	2.22365	184.051	6.32403e-42	5.41647e-40	down	*	*	OSBPL6	oxysterol binding protein like 6
ENSG00000175414	-3.25763	3.07215	183.857	6.97246e-42	5.93713e-40	down	*	*	ARL10	ADP ribosylation factor like GTPase 10
ENSG00000248538	1.20868	6.99096	183.086	1.02743e-41	8.69812e-40	up	*	*	LOC101929128	uncharacterized LOC101929128
ENSG00000150907	-1.49278	6.3949	182.747	1.21804e-41	1.02525e-39	down	*	*	FOXO1	forkhead box O1
ENSG00000126970	-4.3563	2.01261	182.731	1.22792e-41	1.02766e-39	down	*	*	ZC4H2	zinc finger C4H2-type containing
ENSG00000081803	2.49998	4.3003	182.339	1.49527e-41	1.24431e-39	up	*	*	CADPS2	calcium dependent secretion activator 2
ENSG00000057294	1.22489	5.95959	180.857	3.15047e-41	2.60688e-39	up	*	*	PKP2	plakophilin 2
ENSG00000141452	1.58444	4.93789	180.767	3.29549e-41	2.71156e-39	up	*	*	C18orf8	chromosome 18 open reading frame 8
ENSG00000131711	3.99405	2.08355	180.681	3.4414e-41	2.81579e-39	up	*	*	MAP1B	microtubule associated protein 1B
ENSG00000127418	-1.27065	4.78996	180.272	4.2264e-41	3.43888e-39	down	*	*	FGFRL1	fibroblast growth factor receptor-like 1
ENSG00000064989	-3.40073	4.37342	179.558	6.05184e-41	4.89697e-39	down	*	*	CALCRL	calcitonin receptor like receptor
ENSG00000213218	5.47613	7.33942	179.318	6.82718e-41	5.49401e-39	up	*	*	CSH2	chorionic somatomammotropin hormone 2
ENSG00000206503	-1.73484	5.00081	178.972	8.12787e-41	6.50496e-39	down	*	*	HLA-A	major histocompatibility complex, class I, A
ENSG00000070669	1.27878	6.24823	178.32	1.12802e-40	8.97877e-39	up	*	*	ASNS	asparagine synthetase (glutamine-hydrolyzing)
ENSG00000110660	3.52556	4.45983	174.142	9.21719e-40	7.29703e-38	up	*	*	SLC35F2	solute carrier family 35 member F2
ENSG00000053747	2.96076	3.81941	173.999	9.90585e-40	7.80006e-38	up	*	*	LAMA3	laminin subunit alpha 3
ENSG00000170579	1.59957	4.29516	173.958	1.01093e-39	7.91766e-38	up	*	*	DLGAP1	DLG associated protein 1
ENSG00000135926	1.17183	5.56964	173.609	1.20483e-39	9.38614e-38	up	*	*	TMBIM1	transmembrane BAX inhibitor motif containing 1
ENSG00000137726	-2.31534	3.27301	172.26	2.37447e-39	1.84003e-37	down	*	*	FXYD6	FXYD domain containing ion transport regulator 6
ENSG00000198246	-1.62605	4.793	171.95	2.77482e-39	2.13895e-37	down	*	*	SLC29A3	solute carrier family 29 member 3
ENSG00000005884	1.51257	5.00687	171.249	3.94786e-39	3.02724e-37	up	*	*	ITGA3	integrin subunit alpha 3
ENSG00000101210	-1.43779	4.74903	171.17	4.10819e-39	3.13378e-37	down	*	*	EEF1A2	eukaryotic translation elongation factor 1 alpha 2
ENSG00000101445	5.13703	1.37398	169.157	1.13083e-38	8.58141e-37	up	*	*	PPP1R16B	protein phosphatase 1 regulatory subunit 16B
ENSG00000160094	-1.53022	5.28204	168.571	1.51785e-38	1.1459e-36	down	*	*	ZNF362	zinc finger protein 362
ENSG00000133816	1.66721	6.5996	168.284	1.75365e-38	1.31713e-36	up	*	*	MICAL2	microtubule associated monooxygenase, calponin and LIM domain containing 2
ENSG00000100596	-1.00731	8.5089	168.144	1.88164e-38	1.40605e-36	down	*	*	SPTLC2	serine palmitoyltransferase long chain base subunit 2
ENSG00000148516	-1.1661	5.71912	168.008	2.01482e-38	1.49792e-36	down	*	*	ZEB1	zinc finger E-box binding homeobox 1
ENSG00000123104	-2.20349	3.34044	167.977	2.04707e-38	1.51421e-36	down	*	*	ITPR2	inositol 1,4,5-trisphosphate receptor type 2
ENSG00000166165	-1.67855	7.55928	167.737	2.3094e-38	1.69967e-36	down	*	*	CKB	creatine kinase B
ENSG00000147601	1.1227	5.81315	165.95	5.67345e-38	4.15467e-36	up	*	*	TERF1	telomeric repeat binding factor 1
ENSG00000196557	-1.95694	4.66162	165.375	7.57394e-38	5.5188e-36	down	*	*	CACNA1H	calcium voltage-gated channel subunit alpha1 H
ENSG00000212747	-2.20982	3.71359	165.083	8.77371e-38	6.36137e-36	down	*	*	RTL8B	retrotransposon Gag like 8B
ENSG00000072952	5.48907	0.928699	164.657	1.08676e-37	7.84072e-36	up	*	*	MRVI1	murine retrovirus integration site 1 homolog
ENSG00000107954	1.69739	6.74388	164.591	1.12393e-37	8.06914e-36	up	*	*	NEURL1	neuralized E3 ubiquitin protein ligase 1
ENSG00000138166	2.49461	3.43149	164.199	1.36858e-37	9.77768e-36	up	*	*	DUSP5	dual specificity phosphatase 5
ENSG00000136111	3.63009	2.6888	163.675	1.78154e-37	1.26662e-35	up	*	*	TBC1D4	TBC1 domain family member 4
ENSG00000118495	1.85272	6.25584	163.261	2.1943e-37	1.55255e-35	up	*	*	PLAGL1	PLAG1 like zinc finger 1
ENSG00000154217	-1.32409	4.27377	163.189	2.27446e-37	1.60153e-35	down	*	*	PITPNC1	phosphatidylinositol transfer protein, cytoplasmic 1
ENSG00000101670	-2.25324	3.13711	162.847	2.70181e-37	1.89334e-35	down	*	*	LIPG	lipase G, endothelial type
ENSG00000213853	-3.23426	2.50865	161.238	6.06879e-37	4.23255e-35	down	*	*	EMP2	epithelial membrane protein 2
ENSG00000162878	-1.70838	6.17245	160.259	9.93286e-37	6.89463e-35	down	*	*	PKDCC	protein kinase domain containing, cytoplasmic
ENSG00000197614	1.13855	8.73926	159.325	1.58938e-36	1.09802e-34	up	*	*	MFAP5	microfibrillar associated protein 5
ENSG00000178607	1.65744	5.05159	159.257	1.64466e-36	1.13087e-34	up	*	*	ERN1	endoplasmic reticulum to nucleus signaling 1
ENSG00000182836	-6.23502	0.811412	158.822	2.04704e-36	1.40098e-34	down	*	*	PLCXD3	phosphatidylinositol specific phospholipase C X domain containing 3
ENSG00000133313	1.31052	6.70085	158.762	2.10977e-36	1.43719e-34	up	*	*	CNDP2	carnosine dipeptidase 2
ENSG00000065989	1.72494	3.61133	157.505	3.97026e-36	2.69206e-34	up	*	*	PDE4A	phosphodiesterase 4A
ENSG00000160360	-1.03025	5.91637	157.213	4.59743e-36	3.10294e-34	down	*	*	GPSM1	G-protein signaling modulator 1
ENSG00000164920	1.80218	5.45711	157.026	5.05088e-36	3.39335e-34	up	*	*	OSR2	odd-skipped related transciption factor 2
ENSG00000141750	-1.62478	3.39976	156.045	8.27639e-36	5.53498e-34	down	*	*	STAC2	SH3 and cysteine rich domain 2
ENSG00000137285	-3.38307	1.08703	155.797	9.37583e-36	6.24174e-34	down	*	*	TUBB2B	tubulin beta 2B class IIb
ENSG00000144366	1.77942	5.26295	155.68	9.94399e-36	6.59003e-34	up	*	*	GULP1	GULP, engulfment adaptor PTB domain containing 1
ENSG00000187994	2.89892	3.01455	154.794	1.55315e-35	1.02466e-33	up	*	*	RINL	Ras and Rab interactor like
ENSG00000187720	2.29143	3.68947	154.412	1.88262e-35	1.23645e-33	up	*	*	THSD4	thrombospondin type 1 domain containing 4
ENSG00000247134	2.59442	2.99183	153.319	3.26298e-35	2.13347e-33	up	*	*
ENSG00000099953	-1.99517	3.40574	152.651	4.5659e-35	2.9721e-33	down	*	*	MMP11	matrix metallopeptidase 11
ENSG00000136237	2.01159	3.98217	151.575	7.8464e-35	5.08488e-33	up	*	*	RAPGEF5	Rap guanine nucleotide exchange factor 5
ENSG00000176697	-3.7951	1.70985	151.381	8.65092e-35	5.58156e-33	down	*	*	BDNF	brain derived neurotrophic factor
ENSG00000140443	1.85782	5.42091	150.921	1.09069e-34	7.00623e-33	up	*	*	IGF1R	insulin like growth factor 1 receptor
ENSG00000164919	1.03342	6.66023	149.62	2.09879e-34	1.34231e-32	up	*	*	COX6C	cytochrome c oxidase subunit 6C
ENSG00000007237	-2.15266	5.16538	149.154	2.65354e-34	1.68973e-32	down	*	*	GAS7	growth arrest specific 7
ENSG00000101335	1.86868	7.82488	149.018	2.84166e-34	1.80168e-32	up	*	*	MYL9	myosin light chain 9
ENSG00000154734	2.57432	7.15354	148.747	3.25736e-34	2.05635e-32	up	*	*	ADAMTS1	ADAM metallopeptidase with thrombospondin type 1 motif 1
ENSG00000198816	-1.35137	5.28035	148.505	3.67973e-34	2.31302e-32	down	*	*	ZNF358	zinc finger protein 358
ENSG00000173334	-1.17685	5.97006	146.781	8.76234e-34	5.48433e-32	down	*	*	TRIB1	tribbles pseudokinase 1
ENSG00000136193	-1.16266	7.16593	146.577	9.70918e-34	6.05109e-32	down	*	*	SCRN1	secernin 1
ENSG00000118640	1.76608	4.83422	145.865	1.38941e-33	8.62261e-32	up	*	*	VAMP8	vesicle associated membrane protein 8
ENSG00000164172	1.37801	5.27546	145.768	1.45865e-33	9.0141e-32	up	*	*	MOCS2	molybdenum cofactor synthesis 2
ENSG00000149591	3.1604	5.93305	145.62	1.57158e-33	9.67117e-32	up	*	*	TAGLN	transgelin
ENSG00000109790	-1.60849	5.07877	145.443	1.71803e-33	1.05281e-31	down	*	*	KLHL5	kelch like family member 5
ENSG00000149090	5.21511	1.6815	145.255	1.8886e-33	1.15252e-31	up	*	*	PAMR1	peptidase domain containing associated with muscle regeneration 1
ENSG00000171219	1.88019	4.18533	144.406	2.89658e-33	1.7603e-31	up	*	*	CDC42BPG	CDC42 binding protein kinase gamma
ENSG00000272841	1.99346	3.29326	144.348	2.98147e-33	1.80441e-31	up	*	*
ENSG00000138028	-2.66421	2.64567	144.201	3.21095e-33	1.93529e-31	down	*	*	CGREF1	cell growth regulator with EF-hand domain 1
ENSG00000133104	-1.96081	3.60695	144.119	3.346e-33	2.00843e-31	down	*	*	SPG20	spastic paraplegia 20 (Troyer syndrome)
ENSG00000127946	-1.02106	5.87424	143.992	3.56804e-33	2.13296e-31	down	*	*	HIP1	huntingtin interacting protein 1
ENSG00000189060	-0.902707	7.08318	143.197	5.3233e-33	3.16931e-31	down	*	*	H1F0	H1 histone family member 0
ENSG00000101307	2.65696	1.77729	142.961	5.99455e-33	3.5545e-31	up	*	*	SIRPB1	signal regulatory protein beta 1
ENSG00000260027	-1.3379	5.01036	142.613	7.14126e-33	4.21737e-31	down	*	*	HOXB7	homeobox B7
ENSG00000189212	-4.17555	0.916181	142.463	7.70212e-33	4.53033e-31	down	*	*
ENSG00000152684	1.46388	5.70202	142.432	7.8225e-33	4.58273e-31	up	*	*	PELO	pelota homolog (Drosophila)
ENSG00000153310	1.02123	8.37375	142.391	7.98883e-33	4.66153e-31	up	*	*	FAM49B	family with sequence similarity 49 member B
ENSG00000074416	2.35532	3.93002	142.065	9.41046e-33	5.46927e-31	up	*	*	MGLL	monoglyceride lipase
ENSG00000136999	-4.54237	1.19839	142.04	9.53192e-33	5.51796e-31	down	*	*	NOV	nephroblastoma overexpressed
ENSG00000013364	1.1719	7.76786	141.953	9.95671e-33	5.74118e-31	up	*	*	MVP	major vault protein
ENSG00000168502	2.13607	5.64162	141.663	1.15241e-32	6.61888e-31	up	*	*	MTCL1	microtubule crosslinking factor 1
ENSG00000105974	1.67372	6.38733	141.396	1.31803e-32	7.5406e-31	up	*	*	CAV1	caveolin 1
ENSG00000085552	-3.50901	2.73341	141.157	1.48675e-32	8.47277e-31	down	*	*	IGSF9	immunoglobulin superfamily member 9
ENSG00000174607	-2.23932	4.22796	140.871	1.71701e-32	9.74701e-31	down	*	*	UGT8	UDP glycosyltransferase 8
ENSG00000077942	-1.30377	6.91296	140.853	1.73267e-32	9.79793e-31	down	*	*	FBLN1	fibulin 1
ENSG00000188322	-1.63988	4.64166	140.643	1.92538e-32	1.08458e-30	down	*	*	SBK1	SH3 domain binding kinase 1
ENSG00000117385	-0.996754	7.28168	140.273	2.32061e-32	1.30221e-30	down	*	*	P3H1	prolyl 3-hydroxylase 1
ENSG00000138079	-1.52447	5.40054	140.044	2.60384e-32	1.45557e-30	down	*	*	SLC3A1	solute carrier family 3 member 1
ENSG00000241697	2.82953	2.73939	139.891	2.81218e-32	1.56605e-30	up	*	*	TMEFF1	transmembrane protein with EGF like and two follistatin like domains 1
ENSG00000181588	-0.982066	7.55429	139.629	3.20847e-32	1.77997e-30	down	*	*	MEX3D	mex-3 RNA binding family member D
ENSG00000173546	-4.24117	2.04938	139.465	3.48507e-32	1.92613e-30	down	*	*	CSPG4	chondroitin sulfate proteoglycan 4
ENSG00000164930	1.08852	5.37938	138.932	4.55713e-32	2.50346e-30	up	*	*	FZD6	frizzled class receptor 6
ENSG00000154330	-4.28356	1.60688	138.929	4.56387e-32	2.50346e-30	down	*	*	PGM5	phosphoglucomutase 5
ENSG00000163947	-1.42292	4.77066	138.902	4.62653e-32	2.52836e-30	down	*	*	ARHGEF3	Rho guanine nucleotide exchange factor 3
ENSG00000176046	2.94092	3.68396	138.745	5.0088e-32	2.7271e-30	up	*	*	NUPR1	nuclear protein 1, transcriptional regulator
ENSG00000196924	0.848403	10.9567	138.483	5.7149e-32	3.10002e-30	up	*	*	FLNA	filamin A
ENSG00000143248	2.43829	5.74457	137.859	7.82213e-32	4.22741e-30	up	*	*	RGS5	regulator of G-protein signaling 5
ENSG00000127920	-6.79455	0.931822	137.557	9.10998e-32	4.90532e-30	down	*	*	GNG11	G protein subunit gamma 11
ENSG00000262655	-1.36933	8.07901	136.671	1.423e-31	7.63418e-30	down	*	*	SPON1	spondin 1
ENSG00000153162	1.49345	6.2823	136.235	1.77221e-31	9.47294e-30	up	*	*	BMP6	bone morphogenetic protein 6
ENSG00000250920	7.11292	1.58164	135.931	2.06593e-31	1.10028e-29	up	*	*
ENSG00000141458	1.02411	6.14445	135.921	2.07638e-31	1.10184e-29	up	*	*	NPC1	NPC intracellular cholesterol transporter 1
ENSG00000074047	-2.83346	2.54488	135.727	2.28933e-31	1.21045e-29	down	*	*	GLI2	GLI family zinc finger 2
ENSG00000137941	-3.99648	1.78457	135.656	2.37297e-31	1.25016e-29	down	*	*	TTLL7	tubulin tyrosine ligase like 7
ENSG00000166897	-1.55895	3.54147	134.936	3.41034e-31	1.79024e-29	down	*	*	ELFN2	extracellular leucine rich repeat and fibronectin type III domain containing 2
ENSG00000104332	-3.82989	2.30783	134.559	4.12319e-31	2.15672e-29	down	*	*	SFRP1	secreted frizzled related protein 1
ENSG00000158555	1.71217	5.29384	133.713	6.31258e-31	3.29018e-29	up	*	*	GDPD5	glycerophosphodiester phosphodiesterase domain containing 5
ENSG00000173852	-0.946854	7.01075	132.976	9.15051e-31	4.75243e-29	down	*	*	DPY19L1	dpy-19 like 1
ENSG00000170421	2.75782	4.65633	132.685	1.05978e-30	5.48464e-29	up	*	*	KRT8	keratin 8
ENSG00000131409	-1.66581	5.14121	132.149	1.38821e-30	7.15905e-29	down	*	*	LRRC4B	leucine rich repeat containing 4B
ENSG00000170689	-1.40853	4.67107	131.735	1.71018e-30	8.78855e-29	down	*	*	HOXB9	homeobox B9
ENSG00000143126	-1.09412	4.95063	131.726	1.71798e-30	8.79772e-29	down	*	*	CELSR2	cadherin EGF LAG seven-pass G-type receptor 2
ENSG00000185215	-1.40791	8.51722	131.038	2.42888e-30	1.23949e-28	down	*	*	TNFAIP2	TNF alpha induced protein 2
ENSG00000107554	-1.23083	5.55653	130.931	2.56393e-30	1.30386e-28	down	*	*	DNMBP	dynamin binding protein
ENSG00000163629	-2.00084	4.72581	130.443	3.27739e-30	1.66092e-28	down	*	*	PTPN13	protein tyrosine phosphatase, non-receptor type 13
ENSG00000266074	-1.32646	6.63585	129.749	4.65047e-30	2.34865e-28	down	*	*	BAHCC1	BAH domain and coiled-coil containing 1
ENSG00000138448	-1.05235	8.91528	129.643	4.90543e-30	2.4689e-28	down	*	*	ITGAV	integrin subunit alpha V
ENSG00000135253	-2.40838	5.1045	129.281	5.88599e-30	2.95227e-28	down	*	*	KCP	kielin/chordin-like protein
ENSG00000228496	-1.29704	4.6179	128.771	7.61073e-30	3.80433e-28	down	*	*	LOC100506405	uncharacterized LOC100506405
ENSG00000091136	-1.78921	8.60632	128.333	9.49006e-30	4.7276e-28	down	*	*	LAMB1	laminin subunit beta 1
ENSG00000135776	-1.23942	4.98946	128.101	1.06648e-29	5.2948e-28	down	*	*	ABCB10	ATP binding cassette subfamily B member 10
ENSG00000046889	1.00842	6.10696	127.845	1.21365e-29	6.00511e-28	up	*	*	PREX2	phosphatidylinositol-3,4,5-trisphosphate dependent Rac exchange factor 2
ENSG00000143641	-1.48685	8.47747	127.7	1.30587e-29	6.43967e-28	down	*	*	GALNT2	polypeptide N-acetylgalactosaminyltransferase 2
ENSG00000134824	-0.946031	5.26831	127.372	1.54006e-29	7.56905e-28	down	*	*	FADS2	fatty acid desaturase 2
ENSG00000180210	1.98201	3.41813	126.587	2.28756e-29	1.12052e-27	up	*	*	F2	coagulation factor II, thrombin
ENSG00000139178	-2.64513	3.47474	126.496	2.39424e-29	1.16887e-27	down	*	*	C1RL	complement C1r subcomponent like
ENSG00000136488	4.67768	6.93871	126.374	2.54662e-29	1.23913e-27	up	*	*	CSH1	chorionic somatomammotropin hormone 1
ENSG00000113763	-3.23108	1.61281	125.743	3.49942e-29	1.6971e-27	down	*	*	UNC5A	unc-5 netrin receptor A
ENSG00000078114	-2.39016	4.79426	124.909	5.32912e-29	2.57592e-27	down	*	*	NEBL	nebulette
ENSG00000138696	-1.10766	5.46988	124.891	5.37579e-29	2.58993e-27	down	*	*	BMPR1B	bone morphogenetic protein receptor type 1B
ENSG00000171492	-0.858815	6.07954	124.644	6.08929e-29	2.92406e-27	down	*	*	LRRC8D	leucine rich repeat containing 8 family member D
ENSG00000148180	1.11571	6.44361	124.571	6.31704e-29	3.02351e-27	up	*	*	GSN	gelsolin
ENSG00000076716	1.38509	7.19408	124.388	6.92849e-29	3.30536e-27	up	*	*	GPC4	glypican 4
ENSG00000116990	-1.75187	4.20719	124.139	7.85419e-29	3.73482e-27	down	*	*	MYCL	MYCL proto-oncogene, bHLH transcription factor
ENSG00000141068	1.15822	5.57946	124.047	8.22897e-29	3.90037e-27	up	*	*	KSR1	kinase suppressor of ras 1
ENSG00000006016	-1.94268	3.02972	124.01	8.38274e-29	3.96044e-27	down	*	*	CRLF1	cytokine receptor like factor 1
ENSG00000163293	-1.42559	4.08092	123.823	9.20968e-29	4.33714e-27	down	*	*	NIPAL1	NIPA like domain containing 1
ENSG00000173391	3.46425	1.78615	123.791	9.35828e-29	4.39299e-27	up	*	*	OLR1	oxidized low density lipoprotein receptor 1
ENSG00000171956	-3.19278	1.09928	123.608	1.02669e-28	4.80414e-27	down	*	*	FOXB1	forkhead box B1
ENSG00000072422	-1.86964	2.52872	123.589	1.0364e-28	4.83411e-27	down	*	*	RHOBTB1	Rho related BTB domain containing 1
ENSG00000138639	-1.30702	4.47906	123.531	1.06713e-28	4.96164e-27	down	*	*	ARHGAP24	Rho GTPase activating protein 24
ENSG00000183496	-2.41921	3.41524	122.193	2.09428e-28	9.70657e-27	down	*	*	MEX3B	mex-3 RNA binding family member B
ENSG00000233922	-2.67676	1.98589	121.806	2.54516e-28	1.17591e-26	down	*	*	LINC01694	long intergenic non-protein coding RNA 1694
ENSG00000116157	-1.48706	4.86288	121.498	2.97355e-28	1.36952e-26	down	*	*	GPX7	glutathione peroxidase 7
ENSG00000021826	-6.71914	2.13533	121.438	3.06501e-28	1.40721e-26	down	*	*	CPS1	carbamoyl-phosphate synthase 1
ENSG00000185885	-2.08201	3.09386	121.205	3.44645e-28	1.5774e-26	down	*	*	IFITM1	interferon induced transmembrane protein 1
ENSG00000132854	2.87226	4.11468	120.946	3.9267e-28	1.7916e-26	up	*	*	KANK4	KN motif and ankyrin repeat domains 4
ENSG00000197355	-1.88384	3.96713	120.782	4.2659e-28	1.94032e-26	down	*	*	UAP1L1	UDP-N-acetylglucosamine pyrophosphorylase 1 like 1
ENSG00000236333	2.88567	2.65276	120.252	5.57221e-28	2.52664e-26	up	*	*	TRHDE-AS1	TRHDE antisense RNA 1
ENSG00000177425	0.895987	7.1114	120.224	5.65077e-28	2.55436e-26	up	*	*	PAWR	pro-apoptotic WT1 regulator
ENSG00000136546	-5.75629	1.93434	119.843	6.84703e-28	3.08559e-26	down	*	*	SCN7A	sodium voltage-gated channel alpha subunit 7
ENSG00000148730	-0.828553	7.47154	119.714	7.30849e-28	3.28344e-26	down	*	*	EIF4EBP2	eukaryotic translation initiation factor 4E binding protein 2
ENSG00000104695	0.92333	6.39488	119.627	7.63323e-28	3.41885e-26	up	*	*	PPP2CB	protein phosphatase 2 catalytic subunit beta
ENSG00000162949	2.80604	5.32078	119.464	8.28871e-28	3.70111e-26	up	*	*	CAPN13	calpain 13
ENSG00000133101	-3.20437	0.848462	118.535	1.32384e-27	5.89332e-26	down	*	*	CCNA1	cyclin A1
ENSG00000203485	-0.875975	7.04039	118.212	1.55821e-27	6.91564e-26	down	*	*	INF2	inverted formin, FH2 and WH2 domain containing
ENSG00000197769	3.49651	3.19983	118.135	1.61982e-27	7.16733e-26	up	*	*	MAP1LC3C	microtubule associated protein 1 light chain 3 gamma
ENSG00000185070	-3.48	4.57177	118.112	1.63832e-27	7.22736e-26	down	*	*	FLRT2	fibronectin leucine rich transmembrane protein 2
ENSG00000090776	0.859419	5.86153	117.844	1.87587e-27	8.25046e-26	up	*	*	EFNB1	ephrin B1
ENSG00000145536	-2.86522	1.71084	117.5	2.23047e-27	9.78066e-26	down	*	*	ADAMTS16	ADAM metallopeptidase with thrombospondin type 1 motif 16
ENSG00000163346	-1.27781	6.77872	116.517	3.66219e-27	1.60109e-25	down	*	*	PBXIP1	PBX homeobox interacting protein 1
ENSG00000156500	1.42803	4.2816	115.916	4.95901e-27	2.1616e-25	up	*	*	FAM122C	family with sequence similarity 122C
ENSG00000163661	7.69719	2.93491	115.471	6.2064e-27	2.6973e-25	up	*	*	PTX3	pentraxin 3
ENSG00000143416	-6.17827	0.421038	115.454	6.25833e-27	2.71182e-25	down	*	*	SELENBP1	selenium binding protein 1
ENSG00000117139	-0.940339	7.63107	115.38	6.49639e-27	2.80667e-25	down	*	*	KDM5B	lysine demethylase 5B
ENSG00000175130	-1.09918	8.03039	114.911	8.23202e-27	3.54607e-25	down	*	*	MARCKSL1	MARCKS like 1
ENSG00000176928	1.84816	4.74243	114.584	9.70564e-27	4.16859e-25	up	*	*	GCNT4	glucosaminyl (N-acetyl) transferase 4, core 2
ENSG00000117016	-1.70907	3.14407	114.529	9.98087e-27	4.27426e-25	down	*	*	RIMS3	regulating synaptic membrane exocytosis 3
ENSG00000130707	-1.17523	5.85294	114.256	1.14541e-26	4.89087e-25	down	*	*	ASS1	argininosuccinate synthase 1
ENSG00000171551	-2.4187	3.09559	114.104	1.23633e-26	5.26375e-25	down	*	*	ECEL1	endothelin converting enzyme like 1
ENSG00000173281	1.3216	6.62243	113.836	1.41571e-26	6.01001e-25	up	*	*	PPP1R3B	protein phosphatase 1 regulatory subunit 3B
ENSG00000105088	-3.86973	3.6303	113.707	1.51069e-26	6.39468e-25	down	*	*	OLFM2	olfactomedin 2
ENSG00000183044	-1.18039	4.67508	113.488	1.68673e-26	7.11927e-25	down	*	*	ABAT	4-aminobutyrate aminotransferase
ENSG00000134324	-0.836479	5.87067	113.208	1.94239e-26	8.17479e-25	down	*	*	LPIN1	lipin 1
ENSG00000150347	-1.34595	6.8844	113.167	1.98386e-26	8.32538e-25	down	*	*	ARID5B	AT-rich interaction domain 5B
ENSG00000091986	-2.0177	4.66786	112.937	2.22751e-26	9.32116e-25	down	*	*	CCDC80	coiled-coil domain containing 80
ENSG00000135842	2.44872	2.32514	112.887	2.28419e-26	9.53113e-25	up	*	*	FAM129A	family with sequence similarity 129 member A
ENSG00000169129	-3.79982	1.87198	112.698	2.51236e-26	1.04534e-24	down	*	*	AFAP1L2	actin filament associated protein 1 like 2
ENSG00000175220	1.00486	6.79902	112.227	3.1859e-26	1.32183e-24	up	*	*	ARHGAP1	Rho GTPase activating protein 1
ENSG00000188157	-0.909432	9.76119	112.179	3.26532e-26	1.35096e-24	down	*	*	AGRN	agrin
ENSG00000135678	2.19114	2.52008	112.114	3.37402e-26	1.392e-24	up	*	*	CPM	carboxypeptidase M
ENSG00000240583	3.58789	6.6581	111.739	4.0762e-26	1.67697e-24	up	*	*	AQP1	aquaporin 1 (Colton blood group)
ENSG00000131188	-1.23496	4.27001	111.406	4.82058e-26	1.97765e-24	down	*	*	PRR7	proline rich 7, synaptic
ENSG00000102362	-5.00046	0.593569	111.259	5.19161e-26	2.12392e-24	down	*	*	SYTL4	synaptotagmin like 4
ENSG00000196208	-1.05037	5.51131	111.191	5.37238e-26	2.19175e-24	down	*	*	GREB1	growth regulation by estrogen in breast cancer 1
ENSG00000145191	-0.839747	5.81083	111.115	5.58243e-26	2.27112e-24	down	*	*	EIF2B5	eukaryotic translation initiation factor 2B subunit epsilon
ENSG00000204941	4.96045	1.13152	111.065	5.72611e-26	2.32312e-24	up	*	*	PSG5	pregnancy specific beta-1-glycoprotein 5
ENSG00000103316	1.99669	6.49589	110.969	6.01177e-26	2.43228e-24	up	*	*	CRYM	crystallin mu
ENSG00000136068	-1.05256	9.93851	110.643	7.08575e-26	2.85889e-24	down	*	*	FLNB	filamin B
ENSG00000109610	-1.8763	7.12318	109.518	1.24951e-25	5.02758e-24	down	*	*	SOD3	superoxide dismutase 3
ENSG00000142875	-1.56567	3.9776	109.193	1.47259e-25	5.90892e-24	down	*	*	PRKACB	protein kinase cAMP-activated catalytic subunit beta
ENSG00000172264	-1.23232	5.0502	108.973	1.64524e-25	6.58367e-24	down	*	*	MACROD2	MACRO domain containing 2
ENSG00000121022	0.827004	6.4062	108.442	2.15027e-25	8.58116e-24	up	*	*	COPS5	COP9 signalosome subunit 5
ENSG00000007402	-1.2487	4.04558	108.416	2.1789e-25	8.67179e-24	down	*	*	CACNA2D2	calcium voltage-gated channel auxiliary subunit alpha2delta 2
ENSG00000013588	-3.04853	6.48863	108.396	2.20131e-25	8.73722e-24	down	*	*	GPRC5A	G protein-coupled receptor class C group 5 member A
ENSG00000126878	1.25253	5.8185	108.361	2.23998e-25	8.86668e-24	up	*	*	AIF1L	allograft inflammatory factor 1 like
ENSG00000112773	-1.92711	6.74719	108.218	2.40725e-25	9.50314e-24	down	*	*	FAM46A	family with sequence similarity 46 member A
ENSG00000147010	-0.973313	6.19679	108.016	2.66598e-25	1.04962e-23	down	*	*	SH3KBP1	SH3 domain containing kinase binding protein 1
ENSG00000130147	1.22121	7.58786	106.84	4.82677e-25	1.89525e-23	up	*	*	SH3BP4	SH3 domain binding protein 4
ENSG00000167601	5.04908	0.943177	106.691	5.20214e-25	2.03718e-23	up	*	*	AXL	AXL receptor tyrosine kinase
ENSG00000092964	-1.16134	5.15833	106.608	5.4249e-25	2.11875e-23	down	*	*	DPYSL2	dihydropyrimidinase like 2
ENSG00000167323	0.870728	5.37926	106.316	6.28783e-25	2.44924e-23	up	*	*	STIM1	stromal interaction molecule 1
ENSG00000090539	-1.76541	3.48212	106.299	6.3414e-25	2.46356e-23	down	*	*	CHRD	chordin
ENSG00000111907	-1.36839	6.77985	106.13	6.90383e-25	2.67496e-23	down	*	*	TPD52L1	tumor protein D52 like 1
ENSG00000186283	-1.36376	4.355	104.471	1.59488e-24	6.16321e-23	down	*	*	TOR3A	torsin family 3 member A
ENSG00000134996	1.27148	3.39015	104.447	1.6149e-24	6.22417e-23	up	*	*	OSTF1	osteoclast stimulating factor 1
ENSG00000170266	-0.956946	6.61098	104.403	1.65047e-24	6.34457e-23	down	*	*	GLB1	galactosidase beta 1
ENSG00000164761	0.885603	8.59412	103.873	2.15672e-24	8.26892e-23	up	*	*	TNFRSF11B	TNF receptor superfamily member 11b
ENSG00000142675	1.85349	3.98203	103.693	2.36227e-24	9.03338e-23	up	*	*	CNKSR1	connector enhancer of kinase suppressor of Ras 1
ENSG00000130595	5.67691	1.59077	103.562	2.5243e-24	9.62783e-23	up	*	*	TNNT3	troponin T3, fast skeletal type
ENSG00000003249	-1.01661	5.14614	103.121	3.15212e-24	1.19912e-22	down	*	*	DBNDD1	dysbindin domain containing 1
ENSG00000064393	-1.02343	6.85864	103.002	3.34827e-24	1.27043e-22	down	*	*	HIPK2	homeodomain interacting protein kinase 2
ENSG00000183114	-2.46533	1.71295	102.997	3.35738e-24	1.2706e-22	down	*	*	FAM43B	family with sequence similarity 43 member B
ENSG00000157851	-0.95083	5.90807	102.951	3.43492e-24	1.29659e-22	down	*	*	DPYSL5	dihydropyrimidinase like 5
ENSG00000087116	-3.30827	1.71221	102.538	4.23217e-24	1.59343e-22	down	*	*	ADAMTS2	ADAM metallopeptidase with thrombospondin type 1 motif 2
ENSG00000170681	2.25123	1.62539	102.35	4.65191e-24	1.74697e-22	up	*	*	CAVIN4	caveolae associated protein 4
ENSG00000153214	1.21937	3.95756	102.125	5.21226e-24	1.9524e-22	up	*	*	TMEM87B	transmembrane protein 87B
ENSG00000276707	-2.47482	3.48545	101.844	6.0067e-24	2.24424e-22	down	*	*
ENSG00000136295	-0.847937	8.62482	101.485	7.20018e-24	2.6833e-22	down	*	*	TTYH3	tweety family member 3
ENSG00000180739	-2.62311	1.42106	101.476	7.23392e-24	2.68904e-22	down	*	*	S1PR5	sphingosine-1-phosphate receptor 5
ENSG00000261150	1.5735	4.07663	101.206	8.29024e-24	3.07389e-22	up	*	*	EPPK1	epiplakin 1
ENSG00000189067	1.05519	6.97148	101.142	8.5633e-24	3.16712e-22	up	*	*	LITAF	lipopolysaccharide induced TNF factor
ENSG00000134569	2.02968	2.9563	100.891	9.71878e-24	3.58542e-22	up	*	*	LRP4	LDL receptor related protein 4
ENSG00000121104	-0.95509	5.088	100.132	1.42578e-23	5.24671e-22	down	*	*	FAM117A	family with sequence similarity 117 member A
ENSG00000234814	-2.55232	2.17943	99.9426	1.56881e-23	5.75861e-22	down	*	*
ENSG00000233493	-4.61896	1.12209	99.6192	1.84707e-23	6.76306e-22	down	*	*	TMEM238	transmembrane protein 238
ENSG00000184185	-2.04464	2.34969	99.4745	1.98704e-23	7.25741e-22	down	*	*	KCNJ12	potassium voltage-gated channel subfamily J member 12
ENSG00000133216	-1.57106	3.52675	99.4258	2.03654e-23	7.41968e-22	down	*	*	EPHB2	EPH receptor B2
ENSG00000105357	1.02957	5.64194	99.2766	2.19589e-23	7.98042e-22	up	*	*	MYH14	myosin heavy chain 14
ENSG00000079335	1.59072	3.74746	99.2163	2.26373e-23	8.20657e-22	up	*	*	CDC14A	cell division cycle 14A
ENSG00000182010	-1.62336	3.78099	99.0232	2.4956e-23	9.02484e-22	down	*	*	RTKN2	rhotekin 2
ENSG00000143382	1.58156	6.99704	98.7928	2.80354e-23	1.01134e-21	up	*	*	ADAMTSL4	ADAMTS like 4
ENSG00000065054	-0.941566	4.98298	98.7301	2.89377e-23	1.04133e-21	down	*	*	SLC9A3R2	SLC9A3 regulator 2
ENSG00000122012	2.38247	2.83859	98.394	3.42888e-23	1.23087e-21	up	*	*	SV2C	synaptic vesicle glycoprotein 2C
ENSG00000176720	1.45465	5.74237	98.1926	3.79606e-23	1.35934e-21	up	*	*	BOK	BOK, BCL2 family apoptosis regulator
ENSG00000168824	-3.781	0.574169	97.8562	4.49898e-23	1.60712e-21	down	*	*	NSG1	neuron specific gene family member 1
ENSG00000226690	-3.53459	1.57113	97.5813	5.16907e-23	1.842e-21	down	*	*	LOC102725191	uncharacterized LOC102725191
ENSG00000104626	0.754995	6.21792	97.5405	5.27666e-23	1.87577e-21	up	*	*	ERI1	exoribonuclease 1
ENSG00000105642	-2.20348	2.43276	97.3755	5.73522e-23	2.03385e-21	down	*	*	KCNN1	potassium calcium-activated channel subfamily N member 1
ENSG00000147894	1.51358	3.94475	97.1424	6.4516e-23	2.28237e-21	up	*	*	C9orf72	chromosome 9 open reading frame 72
ENSG00000245522	3.20099	2.26969	97.1365	6.47093e-23	2.28369e-21	up	*	*	LOC440028	uncharacterized LOC440028
ENSG00000182674	7.58363	0.168112	97.0143	6.88292e-23	2.42325e-21	up	*	*	KCNB2	potassium voltage-gated channel subfamily B member 2
ENSG00000159713	-2.42316	2.24271	96.984	6.98899e-23	2.45469e-21	down	*	*	TPPP3	tubulin polymerization promoting protein family member 3
ENSG00000118507	-1.38999	4.72899	96.7989	7.67378e-23	2.68876e-21	down	*	*	AKAP7	A-kinase anchoring protein 7
ENSG00000106125	2.13611	2.04546	96.4565	9.12267e-23	3.1888e-21	up	*	*	MINDY4	MINDY lysine 48 deubiquitinase 4
ENSG00000104833	-1.02871	7.41195	96.203	1.0369e-22	3.61582e-21	down	*	*	TUBB4A	tubulin beta 4A class IVa
ENSG00000204525	-0.799961	7.89713	95.9979	1.15007e-22	4.00094e-21	down	*	*	HLA-C	major histocompatibility complex, class I, C
ENSG00000179930	2.39787	2.40593	95.8555	1.23582e-22	4.28906e-21	up	*	*	ZNF648	zinc finger protein 648
ENSG00000179546	2.34675	2.716	95.7338	1.31419e-22	4.55028e-21	up	*	*	HTR1D	5-hydroxytryptamine receptor 1D
ENSG00000173950	-1.68017	3.77197	95.3146	1.62412e-22	5.61012e-21	down	*	*	XXYLT1	xyloside xylosyltransferase 1
ENSG00000121741	-0.965567	5.76144	95.1453	1.76912e-22	6.09659e-21	down	*	*	ZMYM2	zinc finger MYM-type containing 2
ENSG00000108406	-0.877362	5.74503	95.0138	1.89061e-22	6.49996e-21	down	*	*	DHX40	DEAH-box helicase 40
ENSG00000101000	2.43851	2.35266	94.8446	2.05938e-22	7.06362e-21	up	*	*	PROCR	protein C receptor
ENSG00000115112	-2.23696	3.15547	94.7743	2.1338e-22	7.30178e-21	down	*	*	TFCP2L1	transcription factor CP2 like 1
ENSG00000237187	-4.252	1.1817	94.5057	2.44391e-22	8.34348e-21	down	*	*	NR2F1-AS1	NR2F1 antisense RNA 1
ENSG00000162738	-1.49576	4.91598	94.3995	2.57859e-22	8.78281e-21	down	*	*	VANGL2	VANGL planar cell polarity protein 2
ENSG00000050165	-1.25555	4.15749	94.3601	2.63038e-22	8.93842e-21	down	*	*	DKK3	dickkopf WNT signaling pathway inhibitor 3
ENSG00000125872	3.71667	0.510432	94.3172	2.68799e-22	9.11305e-21	up	*	*	LRRN4	leucine rich repeat neuronal 4
ENSG00000165731	-2.62087	1.3707	94.2624	2.76346e-22	9.34727e-21	down	*	*	RET	ret proto-oncogene
ENSG00000160191	-3.02537	0.678955	94.1115	2.98248e-22	1.00648e-20	down	*	*	PDE9A	phosphodiesterase 9A
ENSG00000110042	-1.18782	5.45201	93.9698	3.20382e-22	1.07677e-20	down	*	*	DTX4	deltex E3 ubiquitin ligase 4
ENSG00000079739	-0.91332	5.53875	93.9687	3.20546e-22	1.07677e-20	down	*	*	PGM1	phosphoglucomutase 1
ENSG00000136720	-0.879166	7.6457	93.5928	3.87598e-22	1.29903e-20	down	*	*	HS6ST1	heparan sulfate 6-O-sulfotransferase 1
ENSG00000168495	0.786739	6.03829	93.327	4.433e-22	1.48232e-20	up	*	*	POLR3D	RNA polymerase III subunit D
ENSG00000275342	2.23214	2.54423	93.2945	4.50648e-22	1.50346e-20	up	*	*	PRAG1	PEAK1 related kinase activating pseudokinase 1
ENSG00000137491	6.01358	0.512843	93.0904	4.99607e-22	1.66301e-20	up	*	*	SLCO2B1	solute carrier organic anion transporter family member 2B1
ENSG00000153208	1.33894	5.99754	92.7882	5.82016e-22	1.93293e-20	up	*	*	MERTK	MER proto-oncogene, tyrosine kinase
ENSG00000170425	1.98122	2.77622	92.7433	5.95352e-22	1.97274e-20	up	*	*	ADORA2B	adenosine A2b receptor
ENSG00000102804	-0.864378	6.05622	92.6771	6.15628e-22	2.03532e-20	down	*	*	TSC22D1	TSC22 domain family member 1
ENSG00000118762	-1.05053	4.83084	92.3317	7.33009e-22	2.41794e-20	down	*	*	PKD2	polycystin 2, transient receptor potential cation channel
ENSG00000111962	-1.88997	3.16656	92.0216	8.57337e-22	2.8217e-20	down	*	*	UST	uronyl 2-sulfotransferase
ENSG00000180921	0.831665	7.88844	91.7657	9.75701e-22	3.20406e-20	up	*	*	FAM83H	family with sequence similarity 83 member H
ENSG00000106066	2.91789	1.07959	91.732	9.92476e-22	3.25186e-20	up	*	*	CPVL	carboxypeptidase, vitellogenic like
ENSG00000134369	-2.11441	4.86374	91.5965	1.06282e-21	3.47456e-20	down	*	*	NAV1	neuron navigator 1
ENSG00000120875	-1.73744	2.61552	91.4284	1.15702e-21	3.7741e-20	down	*	*	DUSP4	dual specificity phosphatase 4
ENSG00000154639	-1.02058	5.04753	91.3651	1.19464e-21	3.88814e-20	down	*	*	CXADR	coxsackie virus and adenovirus receptor
ENSG00000152990	-0.859738	5.05205	90.9599	1.46613e-21	4.76119e-20	down	*	*	ADGRA3	adhesion G protein-coupled receptor A3
ENSG00000186687	0.963977	4.64247	90.7403	1.63821e-21	5.30825e-20	up	*	*	LYRM7	LYR motif containing 7
ENSG00000128965	1.79341	2.64057	90.6915	1.67913e-21	5.42882e-20	up	*	*	CHAC1	ChaC glutathione specific gamma-glutamylcyclotransferase 1
ENSG00000180917	1.65988	2.76373	90.5688	1.78651e-21	5.76327e-20	up	*	*	CMTR2	cap methyltransferase 2
ENSG00000079150	-2.11916	2.28975	90.4684	1.87955e-21	6.0501e-20	down	*	*	FKBP7	FK506 binding protein 7
ENSG00000112697	0.678643	7.80645	90.4624	1.88523e-21	6.05506e-20	up	*	*	TMEM30A	transmembrane protein 30A
ENSG00000176853	0.84628	6.19682	90.1278	2.23268e-21	7.15532e-20	up	*	*	FAM91A1	family with sequence similarity 91 member A1
ENSG00000103089	2.34694	1.56755	90.0209	2.35657e-21	7.53587e-20	up	*	*	FA2H	fatty acid 2-hydroxylase
ENSG00000129103	-0.736152	7.89371	89.9715	2.41615e-21	7.70958e-20	down	*	*	SUMF2	sulfatase modifying factor 2
ENSG00000047230	0.819454	6.10825	89.7357	2.72198e-21	8.66654e-20	up	*	*	CTPS2	CTP synthase 2
ENSG00000158813	1.10087	4.67664	89.6813	2.79789e-21	8.88892e-20	up	*	*	EDA	ectodysplasin A
ENSG00000099139	-1.17729	4.27779	89.4903	3.08146e-21	9.76862e-20	down	*	*	PCSK5	proprotein convertase subtilisin/kexin type 5
ENSG00000178814	0.803916	5.64658	89.3878	3.24528e-21	1.02657e-19	up	*	*	OPLAH	5-oxoprolinase (ATP-hydrolysing)
ENSG00000109917	0.759078	5.86369	88.9542	4.04059e-21	1.2754e-19	up	*	*	ZPR1	ZPR1 zinc finger
ENSG00000171004	-1.56275	3.94455	88.9339	4.08234e-21	1.28538e-19	down	*	*	HS6ST2	heparan sulfate 6-O-sulfotransferase 2
ENSG00000133401	1.66799	4.46888	88.9275	4.09554e-21	1.28538e-19	up	*	*	PDZD2	PDZ domain containing 2
ENSG00000102996	-1.28907	7.40892	88.926	4.09855e-21	1.28538e-19	down	*	*	MMP15	matrix metallopeptidase 15
ENSG00000099864	-1.04892	6.13451	88.8687	4.21902e-21	1.32034e-19	down	*	*	PALM	paralemmin
ENSG00000131037	3.24557	3.25288	88.5324	5.001e-21	1.56172e-19	up	*	*	EPS8L1	EPS8 like 1
ENSG00000163347	-1.10815	6.85019	88.4456	5.22515e-21	1.62825e-19	down	*	*	CLDN1	claudin 1
ENSG00000133315	-1.87313	2.57517	88.3663	5.43908e-21	1.69131e-19	down	*	*	MACROD1	MACRO domain containing 1
ENSG00000179152	-0.886441	5.09986	88.2257	5.83959e-21	1.81201e-19	down	*	*	TCAIM	T-cell activation inhibitor, mitochondrial
ENSG00000188641	-1.50886	6.70884	88.2111	5.88302e-21	1.82162e-19	down	*	*	DPYD	dihydropyrimidine dehydrogenase
ENSG00000152154	-1.10649	7.40742	88.1309	6.12628e-21	1.89294e-19	down	*	*	TMEM178A	transmembrane protein 178A
ENSG00000078053	-2.32728	3.15448	88.1162	6.17216e-21	1.9031e-19	down	*	*	AMPH	amphiphysin
ENSG00000165895	1.51705	3.4015	88.1024	6.21536e-21	1.9124e-19	up	*	*	ARHGAP42	Rho GTPase activating protein 42
ENSG00000147100	-5.7689	0.00382916	88.0312	6.44295e-21	1.97827e-19	down	*	*	SLC16A2	solute carrier family 16 member 2
ENSG00000113441	0.933973	6.7694	87.8604	7.02392e-21	2.15214e-19	up	*	*	LNPEP	leucyl and cystinyl aminopeptidase
ENSG00000178773	-1.60254	4.06333	87.7436	7.45135e-21	2.27834e-19	down	*	*	CPNE7	copine 7
ENSG00000099194	-1.39165	8.61513	87.6474	7.82279e-21	2.38693e-19	down	*	*	SCD	stearoyl-CoA desaturase
ENSG00000143850	-1.83611	3.08357	87.1466	1.0077e-20	3.06837e-19	down	*	*	PLEKHA6	pleckstrin homology domain containing A6
ENSG00000197594	-3.19117	2.83096	87.1268	1.01782e-20	3.09275e-19	down	*	*	ENPP1	ectonucleotide pyrophosphatase/phosphodiesterase 1
ENSG00000180628	1.07754	5.87764	87.1113	1.02584e-20	3.11065e-19	up	*	*	PCGF5	polycomb group ring finger 5
ENSG00000196935	-0.873979	6.91442	86.9868	1.09246e-20	3.30581e-19	down	*	*	SRGAP1	SLIT-ROBO Rho GTPase activating protein 1
ENSG00000143891	-1.05508	4.61499	86.9784	1.09712e-20	3.31307e-19	down	*	*	GALM	galactose mutarotase
ENSG00000185630	-2.42907	3.07269	86.8183	1.18962e-20	3.58502e-19	down	*	*	PBX1	PBX homeobox 1
ENSG00000114742	-0.951705	5.36357	86.6404	1.30161e-20	3.91444e-19	down	*	*	WDR48	WD repeat domain 48
ENSG00000131370	1.67374	3.26957	86.2233	1.60723e-20	4.82367e-19	up	*	*	SH3BP5	SH3 domain binding protein 5
ENSG00000130821	-0.97617	5.41673	86.2019	1.62468e-20	4.86606e-19	down	*	*	SLC6A8	solute carrier family 6 member 8
ENSG00000130193	-1.4732	3.61067	86.135	1.68061e-20	5.0233e-19	down	*	*	THEM6	thioesterase superfamily member 6
ENSG00000143772	-1.28369	5.0353	86.1285	1.68613e-20	5.02956e-19	down	*	*	ITPKB	inositol-trisphosphate 3-kinase B
ENSG00000121769	-1.28834	5.48251	86.1092	1.70272e-20	5.06871e-19	down	*	*	FABP3	fatty acid binding protein 3
ENSG00000187498	0.673904	11.4541	86.0418	1.76177e-20	5.23384e-19	up	*	*	COL4A1	collagen type IV alpha 1 chain
ENSG00000141576	-1.82044	3.66209	85.824	1.96687e-20	5.83134e-19	down	*	*	RNF157	ring finger protein 157
ENSG00000164638	-0.872118	5.02551	85.593	2.21055e-20	6.54055e-19	down	*	*	SLC29A4	solute carrier family 29 member 4
ENSG00000184731	1.19406	4.98344	85.2895	2.57731e-20	7.61035e-19	up	*	*	FAM110C	family with sequence similarity 110 member C
ENSG00000171517	-7.6849	-0.362151	85.2427	2.63901e-20	7.77684e-19	down	*	*	LPAR3	lysophosphatidic acid receptor 3
ENSG00000116285	1.73506	7.18695	85.0026	2.97974e-20	8.76331e-19	up	*	*	ERRFI1	ERBB receptor feedback inhibitor 1
ENSG00000170412	-1.04782	5.3514	84.73	3.42027e-20	1.00387e-18	down	*	*	GPRC5C	G protein-coupled receptor class C group 5 member C
ENSG00000167600	2.24709	1.45867	84.7109	3.45345e-20	1.01158e-18	up	*	*	CYP2S1	cytochrome P450 family 2 subfamily S member 1
ENSG00000118513	-2.61611	0.562479	84.7013	3.4703e-20	1.01449e-18	down	*	*	MYB	MYB proto-oncogene, transcription factor
ENSG00000133083	-2.24379	3.46308	84.6699	3.52569e-20	1.02863e-18	down	*	*	DCLK1	doublecortin like kinase 1
ENSG00000275183	-2.40521	1.79903	84.6381	3.58287e-20	1.04323e-18	down	*	*	LENG9	leukocyte receptor cluster member 9
ENSG00000135083	2.87165	1.33496	84.521	3.80151e-20	1.1047e-18	up	*	*	CCNJL	cyclin J like
ENSG00000116141	7.43921	-0.19505	84.4061	4.02911e-20	1.16852e-18	up	*	*	MARK1	microtubule affinity regulating kinase 1
ENSG00000012171	-1.12283	6.49067	84.3473	4.15065e-20	1.20139e-18	down	*	*	SEMA3B	semaphorin 3B
ENSG00000136040	-2.39992	2.46438	83.8045	5.46204e-20	1.57785e-18	down	*	*	PLXNC1	plexin C1
ENSG00000146476	0.77319	6.20114	83.8004	5.47336e-20	1.57801e-18	up	*	*	ARMT1	acidic residue methyltransferase 1
ENSG00000179364	-0.845583	6.03641	83.7515	5.61035e-20	1.61433e-18	down	*	*	PACS2	phosphofurin acidic cluster sorting protein 2
ENSG00000189403	-0.850287	7.65643	83.5569	6.19085e-20	1.77787e-18	down	*	*	HMGB1	high mobility group box 1
ENSG00000165887	3.79775	2.89926	83.4772	6.44551e-20	1.84738e-18	up	*	*	ANKRD2	ankyrin repeat domain 2
ENSG00000104213	-3.03032	0.526083	83.4549	6.51875e-20	1.86472e-18	down	*	*	PDGFRL	platelet derived growth factor receptor like
ENSG00000128641	-1.09285	5.25706	83.3986	6.70683e-20	1.91478e-18	down	*	*	MYO1B	myosin IB
ENSG00000085719	0.804537	7.18346	83.245	7.2488e-20	2.06549e-18	up	*	*	CPNE3	copine 3
ENSG00000101928	1.29825	3.98529	82.9958	8.22285e-20	2.33848e-18	up	*	*	MOSPD1	motile sperm domain containing 1
ENSG00000153993	-1.5018	8.2659	82.98	8.28889e-20	2.3527e-18	down	*	*	SEMA3D	semaphorin 3D
ENSG00000135766	-0.873973	6.61814	82.9073	8.59923e-20	2.43606e-18	down	*	*	EGLN1	egl-9 family hypoxia inducible factor 1
ENSG00000166908	0.860385	5.6866	82.5382	1.0365e-19	2.93061e-18	up	*	*	PIP4K2C	phosphatidylinositol-5-phosphate 4-kinase type 2 gamma
ENSG00000108691	6.80003	0.69322	82.5262	1.04277e-19	2.94265e-18	up	*	*	CCL2	C-C motif chemokine ligand 2
ENSG00000170153	-1.36397	3.651	82.3472	1.14165e-19	3.21551e-18	down	*	*	RNF150	ring finger protein 150
ENSG00000071246	-1.5954	2.90568	82.2843	1.17856e-19	3.3131e-18	down	*	*	VASH1	vasohibin 1
ENSG00000158156	1.67794	2.78291	81.9639	1.38596e-19	3.88866e-18	up	*	*	XKR8	XK related 8
ENSG00000106025	1.96279	2.64326	81.9512	1.39491e-19	3.90627e-18	up	*	*	TSPAN12	tetraspanin 12
ENSG00000002586	-1.17759	6.41617	81.6348	1.63708e-19	4.5757e-18	down	*	*	CD99	CD99 molecule (Xg blood group)
ENSG00000276644	-1.80983	6.03816	81.61	1.6577e-19	4.62452e-18	down	*	*	DACH1	dachshund family transcription factor 1
ENSG00000181409	-1.64625	3.0681	81.4821	1.76855e-19	4.92436e-18	down	*	*	AATK	apoptosis associated tyrosine kinase
ENSG00000136378	-1.80429	3.43933	81.4756	1.77436e-19	4.93118e-18	down	*	*	ADAMTS7	ADAM metallopeptidase with thrombospondin type 1 motif 7
ENSG00000066739	-0.858283	5.35109	81.3096	1.92986e-19	5.35316e-18	down	*	*	ATG2B	autophagy related 2B
ENSG00000151332	-0.842438	5.29415	81.2578	1.98112e-19	5.48496e-18	down	*	*	MBIP	MAP3K12 binding inhibitory protein 1
ENSG00000143158	1.12001	7.70946	81.1845	2.05598e-19	5.68148e-18	up	*	*	MPC2	mitochondrial pyruvate carrier 2
ENSG00000076043	0.839367	4.86763	80.8066	2.48927e-19	6.86589e-18	up	*	*	REXO2	RNA exonuclease 2
ENSG00000164292	1.78388	4.16337	80.7671	2.53948e-19	6.99122e-18	up	*	*	RHOBTB3	Rho related BTB domain containing 3
ENSG00000165821	-1.35107	5.52047	80.7464	2.56626e-19	7.05168e-18	down	*	*	SALL2	spalt like transcription factor 2
ENSG00000137936	1.28621	5.20833	80.4485	2.98378e-19	8.18362e-18	up	*	*	BCAR3	breast cancer anti-estrogen resistance 3
ENSG00000117318	1.56891	5.60173	80.4071	3.04704e-19	8.34149e-18	up	*	*	ID3	inhibitor of DNA binding 3, HLH protein
ENSG00000197971	1.64268	3.00478	80.3345	3.16097e-19	8.63722e-18	up	*	*	MBP	myelin basic protein
ENSG00000166145	2.47278	3.21707	80.2889	3.23485e-19	8.82265e-18	up	*	*	SPINT1	serine peptidase inhibitor, Kunitz type 1
ENSG00000131187	-3.53801	0.58968	80.2582	3.28548e-19	8.94407e-18	down	*	*	F12	coagulation factor XII
ENSG00000203685	-3.41968	3.92359	80.1323	3.50163e-19	9.51481e-18	down	*	*	STUM	stum, mechanosensory transduction mediator homolog
ENSG00000121039	1.54926	6.24544	80.1268	3.51142e-19	9.52374e-18	up	*	*	RDH10	retinol dehydrogenase 10
ENSG00000120992	0.908782	6.7627	80.0961	3.56631e-19	9.65474e-18	up	*	*	LYPLA1	lysophospholipase I
ENSG00000165730	-2.07258	2.21969	80.0724	3.60931e-19	9.75312e-18	down	*	*	STOX1	storkhead box 1
ENSG00000116985	-1.84269	3.01436	80.0204	3.70566e-19	9.99504e-18	down	*	*	BMP8B	bone morphogenetic protein 8b
ENSG00000079950	-0.812965	5.93713	79.9904	3.76228e-19	1.01291e-17	down	*	*	STX7	syntaxin 7
ENSG00000099219	-0.696682	6.60139	79.7995	4.14401e-19	1.11364e-17	down	*	*	ERMP1	endoplasmic reticulum metallopeptidase 1
ENSG00000135116	-1.79091	2.95402	79.5966	4.5922e-19	1.23182e-17	down	*	*	HRK	harakiri, BCL2 interacting protein
ENSG00000171867	0.921201	6.47087	79.3729	5.14279e-19	1.37699e-17	up	*	*	PRNP	prion protein
ENSG00000101276	-2.91908	0.37893	79.2679	5.42341e-19	1.44948e-17	down	*	*	SLC52A3	solute carrier family 52 member 3
ENSG00000151746	1.09433	5.17368	79.1751	5.68426e-19	1.51642e-17	up	*	*	BICD1	BICD cargo adaptor 1
ENSG00000147475	0.725633	6.98314	78.8682	6.63962e-19	1.76807e-17	up	*	*	ERLIN2	ER lipid raft associated 2
ENSG00000105696	-2.52422	2.89739	78.8273	6.77827e-19	1.80172e-17	down	*	*	TMEM59L	transmembrane protein 59 like
ENSG00000106631	7.86774	0.0396839	78.7026	7.22021e-19	1.91571e-17	up	*	*	MYL7	myosin light chain 7
ENSG00000103067	1.27082	3.86283	78.4325	8.27803e-19	2.1924e-17	up	*	*	ESRP2	epithelial splicing regulatory protein 2
ENSG00000101871	2.19559	4.19022	78.2992	8.85594e-19	2.34123e-17	up	*	*	MID1	midline 1
ENSG00000165475	-1.94129	2.62594	78.206	9.28371e-19	2.4499e-17	down	*	*	CRYL1	crystallin lambda 1
ENSG00000102302	-1.2645	4.22516	78.0941	9.82452e-19	2.58795e-17	down	*	*	FGD1	FYVE, RhoGEF and PH domain containing 1
ENSG00000142694	-0.981364	4.7746	77.8524	1.11036e-18	2.91963e-17	down	*	*	EVA1B	eva-1 homolog B
ENSG00000215866	6.09507	0.0237186	77.7984	1.14114e-18	2.99519e-17	up	*	*	LINC01356	long intergenic non-protein coding RNA 1356
ENSG00000138738	-7.47834	-0.20158	77.7708	1.15716e-18	3.03179e-17	down	*	*	PRDM5	PR/SET domain 5
ENSG00000104490	0.762133	6.15343	77.7615	1.16263e-18	3.04068e-17	up	*	*	NCALD	neurocalcin delta
ENSG00000053254	-0.893024	4.90926	77.7371	1.17712e-18	3.0731e-17	down	*	*	FOXN3	forkhead box N3
ENSG00000184897	-0.925522	6.97092	77.731	1.18076e-18	3.07711e-17	down	*	*	H1FX	H1 histone family member X
ENSG00000069275	-0.727405	8.58812	77.7128	1.19166e-18	3.1e-17	down	*	*	NUCKS1	nuclear casein kinase and cyclin dependent kinase substrate 1
ENSG00000205436	-2.58609	2.68241	77.5893	1.26853e-18	3.29413e-17	down	*	*	EXOC3L4	exocyst complex component 3 like 4
ENSG00000106415	-1.34166	4.31073	77.5205	1.31351e-18	3.40488e-17	down	*	*	GLCCI1	glucocorticoid induced 1
ENSG00000078070	-1.00388	4.35631	77.4057	1.39212e-18	3.60228e-17	down	*	*	MCCC1	methylcrotonoyl-CoA carboxylase 1
ENSG00000092445	-1.12047	4.39414	77.289	1.47683e-18	3.81475e-17	down	*	*	TYRO3	TYRO3 protein tyrosine kinase
ENSG00000005108	3.92242	3.71296	77.2362	1.51686e-18	3.91127e-17	up	*	*	THSD7A	thrombospondin type 1 domain containing 7A
ENSG00000159445	-3.40643	1.03794	77.208	1.53867e-18	3.96053e-17	down	*	*	THEM4	thioesterase superfamily member 4
ENSG00000205352	0.861981	5.91725	77.1231	1.60626e-18	4.12724e-17	up	*	*	PRR13	proline rich 13
ENSG00000152137	1.54697	3.16267	76.9094	1.78983e-18	4.59087e-17	up	*	*	HSPB8	heat shock protein family B (small) member 8
ENSG00000165626	-1.32781	3.46184	76.9007	1.79774e-18	4.6031e-17	down	*	*	BEND7	BEN domain containing 7
ENSG00000139163	-0.989438	6.3843	76.8575	1.83751e-18	4.6967e-17	down	*	*	ETNK1	ethanolamine kinase 1
ENSG00000140450	1.55532	3.14746	76.7907	1.90072e-18	4.84982e-17	up	*	*	ARRDC4	arrestin domain containing 4
ENSG00000113924	1.95501	2.89614	76.7702	1.92049e-18	4.89174e-17	up	*	*	HGD	homogentisate 1,2-dioxygenase
ENSG00000100422	-0.73683	6.46663	76.7573	1.93311e-18	4.91534e-17	down	*	*	CERK	ceramide kinase
ENSG00000114248	-1.62873	1.60636	76.7427	1.94746e-18	4.94325e-17	down	*	*	LRRC31	leucine rich repeat containing 31
ENSG00000085276	-0.63567	8.77615	76.7329	1.95711e-18	4.95915e-17	down	*	*	MECOM	MDS1 and EVI1 complex locus
ENSG00000179091	0.985827	7.96514	76.6012	2.09212e-18	5.29209e-17	up	*	*	CYC1	cytochrome c1
ENSG00000107796	2.47229	1.08514	75.9542	2.90317e-18	7.33101e-17	up	*	*	ACTA2	actin, alpha 2, smooth muscle, aorta
ENSG00000204460	-6.14736	0.577487	75.9312	2.93728e-18	7.40437e-17	down	*	*	LINC01854	long intergenic non-protein coding RNA 1854
ENSG00000198042	0.946756	6.01002	75.9175	2.95772e-18	7.44309e-17	up	*	*	MAK16	MAK16 homolog
ENSG00000143494	-1.07362	4.199	75.8554	3.05223e-18	7.66773e-17	down	*	*	VASH2	vasohibin 2
ENSG00000128335	1.21277	4.08727	75.7666	3.19252e-18	8.00644e-17	up	*	*	APOL2	apolipoprotein L2
ENSG00000035862	-0.910243	7.47408	75.7293	3.25347e-18	8.14536e-17	down	*	*	TIMP2	TIMP metallopeptidase inhibitor 2
ENSG00000099617	-2.0137	2.21733	75.5804	3.50829e-18	8.76832e-17	down	*	*	EFNA2	ephrin A2
ENSG00000106617	0.999598	4.18969	75.4705	3.70906e-18	9.25432e-17	up	*	*	PRKAG2	protein kinase AMP-activated non-catalytic subunit gamma 2
ENSG00000148704	-2.43109	1.6217	75.4126	3.81954e-18	9.51377e-17	down	*	*	VAX1	ventral anterior homeobox 1
ENSG00000120963	0.663481	6.19787	75.3149	4.0131e-18	9.97892e-17	up	*	*	ZNF706	zinc finger protein 706
ENSG00000171100	1.10076	4.90112	75.2941	4.05578e-18	1.0068e-16	up	*	*	MTM1	myotubularin 1
ENSG00000071575	4.69812	1.21697	75.1934	4.26796e-18	1.05767e-16	up	*	*	TRIB2	tribbles pseudokinase 2
ENSG00000158286	-2.41511	3.15289	75.0893	4.499e-18	1.11305e-16	down	*	*	RNF207	ring finger protein 207
ENSG00000116833	-1.82461	2.73514	75.0255	4.64665e-18	1.14764e-16	down	*	*	NR5A2	nuclear receptor subfamily 5 group A member 2
ENSG00000138764	-1.42973	6.68195	74.9883	4.7351e-18	1.16751e-16	down	*	*	CCNG2	cyclin G2
ENSG00000133639	-1.71585	5.2911	74.7986	5.21254e-18	1.28307e-16	down	*	*	BTG1	BTG anti-proliferation factor 1
ENSG00000137699	-1.65521	1.69561	74.6667	5.57284e-18	1.36946e-16	down	*	*	TRIM29	tripartite motif containing 29
ENSG00000127528	1.76604	3.89165	74.6134	5.72543e-18	1.4046e-16	up	*	*	KLF2	Kruppel like factor 2
ENSG00000260903	3.12726	3.56812	74.5711	5.8494e-18	1.43261e-16	up	*	*	XKR7	XK related 7
ENSG00000090006	-1.10897	6.85024	74.4723	6.14936e-18	1.50357e-16	down	*	*	LTBP4	latent transforming growth factor beta binding protein 4
ENSG00000120885	0.986044	8.46873	74.3425	6.56754e-18	1.60314e-16	up	*	*	CLU	clusterin
ENSG00000128849	-1.7139	3.52159	74.2384	6.92308e-18	1.68711e-16	down	*	*	CGNL1	cingulin like 1
ENSG00000188517	-5.53418	0.350366	74.2169	6.99881e-18	1.70273e-16	down	*	*	COL25A1	collagen type XXV alpha 1 chain
ENSG00000102699	-0.636472	7.1903	74.2106	7.0211e-18	1.70532e-16	down	*	*	PARP4	poly(ADP-ribose) polymerase family member 4
ENSG00000124920	-1.38229	3.59805	74.1997	7.05997e-18	1.71192e-16	down	*	*	MYRF	myelin regulatory factor
ENSG00000143147	-0.844922	4.73947	74.1837	7.11766e-18	1.72306e-16	down	*	*	GPR161	G protein-coupled receptor 161
ENSG00000242173	-1.95528	2.60562	74.1503	7.23911e-18	1.74957e-16	down	*	*	ARHGDIG	Rho GDP dissociation inhibitor gamma
ENSG00000038295	-4.99263	0.841585	74.1095	7.39031e-18	1.78317e-16	down	*	*	TLL1	tolloid like 1
ENSG00000148053	-6.74337	1.56801	74.0464	7.63029e-18	1.83805e-16	down	*	*	NTRK2	neurotrophic receptor tyrosine kinase 2
ENSG00000137486	1.06646	5.88567	74.0241	7.71695e-18	1.85587e-16	up	*	*	ARRB1	arrestin beta 1
ENSG00000131238	-0.878499	7.32093	73.8459	8.44608e-18	2.02789e-16	down	*	*	PPT1	palmitoyl-protein thioesterase 1
ENSG00000132182	-1.14806	7.58314	73.8338	8.49771e-18	2.03695e-16	down	*	*	NUP210	nucleoporin 210
ENSG00000161544	3.17058	0.402575	73.6233	9.45428e-18	2.26254e-16	up	*	*	CYGB	cytoglobin
ENSG00000118707	-0.726974	5.5142	73.5785	9.67103e-18	2.31063e-16	down	*	*	TGIF2	TGFB induced factor homeobox 2
ENSG00000168918	2.06972	2.06662	73.3256	1.09933e-17	2.62228e-16	up	*	*	INPP5D	inositol polyphosphate-5-phosphatase D
ENSG00000177508	-2.72321	1.76053	73.1728	1.18779e-17	2.82868e-16	down	*	*	IRX3	iroquois homeobox 3
ENSG00000160190	-2.33478	1.13464	73.1443	1.20507e-17	2.86517e-16	down	*	*	SLC37A1	solute carrier family 37 member 1
ENSG00000182307	1.026	5.43025	73.0998	1.2326e-17	2.92587e-16	up	*	*	C8orf33	chromosome 8 open reading frame 33
ENSG00000151208	-0.696326	6.07999	73.0915	1.23779e-17	2.93345e-16	down	*	*	DLG5	discs large MAGUK scaffold protein 5
ENSG00000104870	-1.27418	4.57919	72.9247	1.3469e-17	3.18686e-16	down	*	*	FCGRT	Fc fragment of IgG receptor and transporter
ENSG00000179314	-2.77082	1.77739	72.865	1.3883e-17	3.27953e-16	down	*	*	WSCD1	WSC domain containing 1
ENSG00000142149	-1.21284	4.57749	72.8587	1.39271e-17	3.28465e-16	down	*	*	HUNK	hormonally up-regulated Neu-associated kinase
ENSG00000108622	2.97159	1.25921	72.6957	1.51263e-17	3.56172e-16	up	*	*	ICAM2	intercellular adhesion molecule 2
ENSG00000125731	1.08181	4.08729	72.6829	1.52245e-17	3.5791e-16	up	*	*	SH2D3A	SH2 domain containing 3A
ENSG00000166741	7.69593	0.263132	72.28	1.86735e-17	4.38288e-16	up	*	*	NNMT	nicotinamide N-methyltransferase
ENSG00000128683	-1.84477	3.42746	72.1314	2.01339e-17	4.71809e-16	down	*	*	GAD1	glutamate decarboxylase 1
ENSG00000181649	1.83521	1.18535	71.9043	2.25892e-17	5.28501e-16	up	*	*	PHLDA2	pleckstrin homology like domain family A member 2
ENSG00000174292	1.81903	2.50163	71.8295	2.3462e-17	5.48044e-16	up	*	*	TNK1	tyrosine kinase non receptor 1
ENSG00000087510	2.99338	1.46058	71.6825	2.52758e-17	5.89474e-16	up	*	*	TFAP2C	transcription factor AP-2 gamma
ENSG00000171016	-2.31037	0.981234	71.561	2.68813e-17	6.25919e-16	down	*	*	PYGO1	pygopus family PHD finger 1
ENSG00000100731	-0.727939	6.13389	71.5544	2.69717e-17	6.27028e-16	down	*	*	PCNX1	pecanex homolog 1 (Drosophila)
ENSG00000148175	1.14317	7.02225	71.3959	2.92282e-17	6.7841e-16	up	*	*	STOM	stomatin
ENSG00000149289	2.44027	1.27969	71.3384	3.0092e-17	6.97354e-16	up	*	*	ZC3H12C	zinc finger CCCH-type containing 12C
ENSG00000109323	-1.19233	4.05522	71.2985	3.07067e-17	7.10474e-16	down	*	*	MANBA	mannosidase beta
ENSG00000184985	-2.12851	2.53797	71.2115	3.20913e-17	7.41339e-16	down	*	*	SORCS2	sortilin related VPS10 domain containing receptor 2
ENSG00000198862	1.10633	3.92275	71.134	3.33765e-17	7.69814e-16	up	*	*	LTN1	listerin E3 ubiquitin protein ligase 1
ENSG00000148143	5.60822	0.0989183	70.9678	3.63095e-17	8.36146e-16	up	*	*	ZNF462	zinc finger protein 462
ENSG00000005249	-2.06778	3.83818	70.7316	4.09278e-17	9.41019e-16	down	*	*	PRKAR2B	protein kinase cAMP-dependent type II regulatory subunit beta
ENSG00000150687	1.03093	5.44791	70.7252	4.10604e-17	9.42586e-16	up	*	*	PRSS23	protease, serine 23
ENSG00000128590	1.03085	4.34951	70.6663	4.23047e-17	9.69632e-16	up	*	*	DNAJB9	DnaJ heat shock protein family (Hsp40) member B9
ENSG00000164742	-5.22606	-0.00686502	70.6562	4.25233e-17	9.73118e-16	down	*	*	ADCY1	adenylate cyclase 1
ENSG00000167941	3.7502	3.03092	70.5741	4.43293e-17	1.01287e-15	up	*	*	SOST	sclerostin
ENSG00000005882	-1.42678	3.26066	70.4187	4.79633e-17	1.09419e-15	down	*	*	PDK2	pyruvate dehydrogenase kinase 2
ENSG00000142327	-1.11684	4.14154	70.2999	5.09412e-17	1.16032e-15	down	*	*
ENSG00000227338	5.4252	-0.0276664	70.2516	5.22031e-17	1.18721e-15	up	*	*
ENSG00000210049	2.50886	4.94034	70.1421	5.51837e-17	1.25306e-15	up	*	*
ENSG00000137509	-0.750188	7.46662	70.1021	5.63136e-17	1.27673e-15	down	*	*	PRCP	prolylcarboxypeptidase
ENSG00000271474	-4.41641	0.0448006	70.0162	5.88191e-17	1.33148e-15	down	*	*
ENSG00000054690	-1.83472	4.34174	70.0116	5.8957e-17	1.33248e-15	down	*	*	PLEKHH1	pleckstrin homology, MyTH4 and FERM domain containing H1
ENSG00000134138	-2.06936	1.4207	70.0086	5.90455e-17	1.33248e-15	down	*	*	MEIS2	Meis homeobox 2
ENSG00000196704	0.71477	6.31834	69.9377	6.12081e-17	1.37916e-15	up	*	*	AMZ2	archaelysin family metallopeptidase 2
ENSG00000277147	-4.39539	-0.223516	69.8971	6.24809e-17	1.40568e-15	down	*	*	LINC00869	long intergenic non-protein coding RNA 869
ENSG00000125850	3.42004	0.738572	69.8303	6.46322e-17	1.45184e-15	up	*	*	OVOL2	ovo like zinc finger 2
ENSG00000139737	-3.37023	0.477045	69.5903	7.29952e-17	1.63719e-15	down	*	*	SLAIN1	SLAIN motif family member 1
ENSG00000176597	-3.83081	0.126826	69.5491	7.45342e-17	1.66916e-15	down	*	*	B3GNT5	UDP-GlcNAc:betaGal beta-1,3-N-acetylglucosaminyltransferase 5
ENSG00000167703	0.903906	4.48681	69.4607	7.7954e-17	1.74307e-15	up	*	*	SLC43A2	solute carrier family 43 member 2
ENSG00000109685	-0.65191	7.34029	69.329	8.33357e-17	1.86057e-15	down	*	*	NSD2	nuclear receptor binding SET domain protein 2
ENSG00000171488	-1.30762	4.62287	69.2922	8.49033e-17	1.89268e-15	down	*	*	LRRC8C	leucine rich repeat containing 8 family member C
ENSG00000033170	1.17581	5.27543	69.1954	8.9178e-17	1.98496e-15	up	*	*	FUT8	fucosyltransferase 8
ENSG00000169710	-0.800178	8.42118	69.1008	9.35587e-17	2.0793e-15	down	*	*	FASN	fatty acid synthase
ENSG00000176485	-0.892962	4.66767	69.0793	9.45824e-17	2.09887e-15	down	*	*	PLA2G16	phospholipase A2 group XVI
ENSG00000132952	-1.01811	6.75572	69.0293	9.7012e-17	2.14953e-15	down	*	*	USPL1	ubiquitin specific peptidase like 1
ENSG00000152661	1.0815	6.73538	68.9738	9.97809e-17	2.20754e-15	up	*	*	GJA1	gap junction protein alpha 1
ENSG00000181458	-1.76852	2.83094	68.8817	1.04551e-16	2.30957e-15	down	*	*	TMEM45A	transmembrane protein 45A
ENSG00000120937	3.41782	1.28324	68.8474	1.06385e-16	2.34655e-15	up	*	*	NPPB	natriuretic peptide B
ENSG00000139200	-2.51098	0.661586	68.8362	1.06992e-16	2.35639e-15	down	*	*	PIANP	PILR alpha associated neural protein
ENSG00000189068	5.62681	0.0061502	68.8272	1.07478e-16	2.36355e-15	up	*	*	VSTM1	V-set and transmembrane domain containing 1
ENSG00000111652	0.831461	5.85916	68.6798	1.15823e-16	2.54324e-15	up	*	*	COPS7A	COP9 signalosome subunit 7A
ENSG00000006715	0.66377	7.52162	68.6502	1.1757e-16	2.57774e-15	up	*	*	VPS41	VPS41, HOPS complex subunit
ENSG00000101310	0.680624	6.84371	68.6415	1.18093e-16	2.58533e-15	up	*	*	SEC23B	Sec23 homolog B, coat complex II component
ENSG00000136859	-4.12189	7.56817	68.6217	1.19283e-16	2.60748e-15	down	*	*	ANGPTL2	angiopoietin like 2
ENSG00000103034	-1.14052	3.9445	68.5908	1.2117e-16	2.64479e-15	down	*	*	NDRG4	NDRG family member 4
ENSG00000184349	1.1415	5.77555	68.5461	1.23949e-16	2.70142e-15	up	*	*	EFNA5	ephrin A5
ENSG00000048540	-7.74361	-0.0985509	68.4976	1.27035e-16	2.76456e-15	down	*	*	LMO3	LIM domain only 3
ENSG00000128274	0.934786	3.9435	68.4503	1.30117e-16	2.82745e-15	up	*	*	A4GALT	alpha 1,4-galactosyltransferase (P blood group)
ENSG00000104320	0.564977	8.14135	68.3753	1.35157e-16	2.9326e-15	up	*	*	NBN	nibrin
ENSG00000087085	3.07553	0.383169	68.3339	1.38025e-16	2.99041e-15	up	*	*	ACHE	acetylcholinesterase (Cartwright blood group)
ENSG00000165905	-1.2476	3.71289	68.306	1.39994e-16	3.02587e-15	down	*	*	LARGE2	LARGE xylosyl- and glucuronyltransferase 2
ENSG00000164418	-8.0016	0.130869	68.3049	1.40075e-16	3.02587e-15	down	*	*	GRIK2	glutamate ionotropic receptor kainate type subunit 2
ENSG00000134709	0.705113	6.91599	68.2954	1.40746e-16	3.03589e-15	up	*	*	HOOK1	hook microtubule tethering protein 1
ENSG00000141447	1.10361	4.71812	68.2378	1.44924e-16	3.1214e-15	up	*	*	OSBPL1A	oxysterol binding protein like 1A
ENSG00000144560	-0.777216	6.33616	68.1975	1.47915e-16	3.18115e-15	down	*	*	VGLL4	vestigial like family member 4
ENSG00000145685	1.00587	5.25849	68.1321	1.52904e-16	3.28362e-15	up	*	*	LHFPL2	lipoma HMGIC fusion partner-like 2
ENSG00000116729	1.05347	6.60579	67.9632	1.66579e-16	3.57206e-15	up	*	*	WLS	wntless Wnt ligand secretion mediator
ENSG00000251381	0.662232	6.59266	67.9521	1.67516e-16	3.5869e-15	up	*	*	LINC00958	long intergenic non-protein coding RNA 958
ENSG00000134532	1.77446	3.0909	67.9318	1.69252e-16	3.61878e-15	up	*	*	SOX5	SRY-box 5
ENSG00000154065	2.21321	1.98696	67.8464	1.76741e-16	3.77339e-15	up	*	*	ANKRD29	ankyrin repeat domain 29
ENSG00000077420	5.16301	0.603108	67.7851	1.82318e-16	3.8868e-15	up	*	*	APBB1IP	amyloid beta precursor protein binding family B member 1 interacting protein
ENSG00000158473	-1.65628	2.39758	67.6459	1.95659e-16	4.16514e-15	down	*	*	CD1D	CD1d molecule
ENSG00000084207	0.753525	9.93883	67.5241	2.08128e-16	4.42416e-15	up	*	*	GSTP1	glutathione S-transferase pi 1
ENSG00000167771	-1.30867	3.42459	67.4879	2.11986e-16	4.49962e-15	down	*	*	RCOR2	REST corepressor 2
ENSG00000163530	1.4715	2.42075	67.3952	2.22192e-16	4.70944e-15	up	*	*	DPPA2	developmental pluripotency associated 2
ENSG00000057019	-0.7139	5.55976	67.3706	2.24978e-16	4.75964e-15	down	*	*	DCBLD2	discoidin, CUB and LCCL domain containing 2
ENSG00000090534	-4.50739	-0.0973376	67.3686	2.25211e-16	4.75964e-15	down	*	*	THPO	thrombopoietin
ENSG00000157110	0.784036	7.65444	67.1896	2.46607e-16	5.20432e-15	up	*	*	RBPMS	RNA binding protein with multiple splicing
ENSG00000171603	-0.632543	9.34695	67.162	2.50088e-16	5.2702e-15	down	*	*	CLSTN1	calsyntenin 1
ENSG00000174498	-1.95385	1.16771	67.0899	2.59406e-16	5.45871e-15	down	*	*	IGDCC3	immunoglobulin superfamily DCC subclass member 3
ENSG00000089327	-0.976378	4.86681	67.0755	2.61302e-16	5.49071e-15	down	*	*	FXYD5	FXYD domain containing ion transport regulator 5
ENSG00000153933	-2.15131	2.08462	66.9619	2.768e-16	5.80805e-15	down	*	*	DGKE	diacylglycerol kinase epsilon
ENSG00000163762	4.68808	0.191801	66.8356	2.9512e-16	6.18359e-15	up	*	*	TM4SF18	transmembrane 4 L six family member 18
ENSG00000203326	1.37786	2.88992	66.8234	2.96956e-16	6.21316e-15	up	*	*	ZNF525	zinc finger protein 525
ENSG00000105855	0.85407	5.99673	66.7838	3.02985e-16	6.33027e-15	up	*	*	ITGB8	integrin subunit beta 8
ENSG00000140832	3.8247	0.508657	66.7665	3.05643e-16	6.37671e-15	up	*	*	MARVELD3	MARVEL domain containing 3
ENSG00000204414	3.40124	0.906622	66.6135	3.30318e-16	6.8817e-15	up	*	*	CSHL1	chorionic somatomammotropin hormone like 1
ENSG00000283511	-2.35223	2.85268	66.5891	3.34437e-16	6.95762e-15	down	*	*
ENSG00000051128	-1.8412	2.38672	66.5438	3.42203e-16	7.10909e-15	down	*	*	HOMER3	homer scaffolding protein 3
ENSG00000130700	-2.23936	1.6203	66.3903	3.69924e-16	7.67408e-15	down	*	*	GATA5	GATA binding protein 5
ENSG00000147416	0.62998	7.08463	66.3692	3.73905e-16	7.74571e-15	up	*	*	ATP6V1B2	ATPase H+ transporting V1 subunit B2
ENSG00000196730	-0.677233	9.36902	66.2986	3.87537e-16	8.01675e-15	down	*	*	DAPK1	death associated protein kinase 1
ENSG00000138246	-0.656527	6.20131	66.2702	3.93155e-16	8.12151e-15	down	*	*	DNAJC13	DnaJ heat shock protein family (Hsp40) member C13
ENSG00000204574	-0.669401	6.47991	66.2133	4.04668e-16	8.34081e-15	down	*	*	ABCF1	ATP binding cassette subfamily F member 1
ENSG00000210112	3.26296	2.21137	66.2121	4.0491e-16	8.34081e-15	up	*	*
ENSG00000147804	0.9622	6.00244	66.1144	4.25496e-16	8.75255e-15	up	*	*	SLC39A4	solute carrier family 39 member 4
ENSG00000158246	1.61688	4.31988	65.9511	4.62248e-16	9.4952e-15	up	*	*	FAM46B	family with sequence similarity 46 member B
ENSG00000157933	-0.763367	7.01569	65.7414	5.14133e-16	1.05462e-14	down	*	*	SKI	SKI proto-oncogene
ENSG00000138018	0.86602	6.47768	65.6087	5.49967e-16	1.12655e-14	up	*	*	SELENOI	selenoprotein I
ENSG00000130294	-1.14579	4.68598	65.5823	5.57374e-16	1.14013e-14	down	*	*	KIF1A	kinesin family member 1A
ENSG00000186951	-0.855467	5.09753	65.5018	5.80599e-16	1.18598e-14	down	*	*	PPARA	peroxisome proliferator activated receptor alpha
ENSG00000172037	-0.747734	8.43342	65.4756	5.88388e-16	1.20021e-14	down	*	*	LAMB2	laminin subunit beta 2
ENSG00000116035	-1.47831	2.03596	65.365	6.22329e-16	1.26768e-14	down	*	*	VAX2	ventral anterior homeobox 2
ENSG00000143799	-0.597092	9.167	65.2752	6.51365e-16	1.32498e-14	down	*	*	PARP1	poly(ADP-ribose) polymerase 1
ENSG00000106537	-1.17071	3.41779	65.2579	6.57097e-16	1.33479e-14	down	*	*	TSPAN13	tetraspanin 13
ENSG00000145358	-3.25069	2.91969	65.1632	6.89439e-16	1.39855e-14	down	*	*	DDIT4L	DNA damage inducible transcript 4 like
ENSG00000142686	-1.30646	3.44796	65.1104	7.08175e-16	1.43457e-14	down	*	*	C1orf216	chromosome 1 open reading frame 216
ENSG00000242265	-1.35688	10.087	65.099	7.12277e-16	1.44088e-14	down	*	*	PEG10	paternally expressed 10
ENSG00000145632	1.27836	6.38058	65.0908	7.15268e-16	1.44494e-14	up	*	*	PLK2	polo like kinase 2
ENSG00000198945	-1.29313	4.40497	65.0306	7.37454e-16	1.48771e-14	down	*	*	L3MBTL3	l(3)mbt-like 3 (Drosophila)
ENSG00000137962	0.991613	7.22022	65.0194	7.41639e-16	1.49409e-14	up	*	*	ARHGAP29	Rho GTPase activating protein 29
ENSG00000138821	-1.66207	5.9225	64.9944	7.51095e-16	1.51106e-14	down	*	*	SLC39A8	solute carrier family 39 member 8
ENSG00000221914	0.629824	6.55155	64.9696	7.60613e-16	1.52811e-14	up	*	*	PPP2R2A	protein phosphatase 2 regulatory subunit Balpha
ENSG00000173083	-1.24587	4.30449	64.9623	7.63453e-16	1.53172e-14	down	*	*	HPSE	heparanase
ENSG00000062725	0.668026	6.1013	64.8801	7.95955e-16	1.59474e-14	up	*	*	APPBP2	amyloid beta precursor protein binding protein 2
ENSG00000115902	-2.9779	1.25614	64.8443	8.10575e-16	1.62181e-14	down	*	*	SLC1A4	solute carrier family 1 member 4
ENSG00000125868	0.881662	7.65505	64.7586	8.46596e-16	1.69158e-14	up	*	*	DSTN	destrin, actin depolymerizing factor
ENSG00000092201	-0.622083	7.97503	64.6175	9.09438e-16	1.81466e-14	down	*	*	SUPT16H	SPT16 homolog, facilitates chromatin remodeling subunit
ENSG00000135097	-1.16077	4.46127	64.5321	9.49725e-16	1.89247e-14	down	*	*	MSI1	musashi RNA binding protein 1
ENSG00000144455	-1.05877	3.60676	64.4088	1.01103e-15	2.0119e-14	down	*	*	SUMF1	sulfatase modifying factor 1
ENSG00000163430	-0.782118	9.87902	64.3768	1.02761e-15	2.04211e-14	down	*	*	FSTL1	follistatin like 1
ENSG00000129514	-1.4143	3.4894	64.2546	1.09335e-15	2.16982e-14	down	*	*	FOXA1	forkhead box A1
ENSG00000096968	1.20222	4.20686	64.1259	1.16718e-15	2.3102e-14	up	*	*	JAK2	Janus kinase 2
ENSG00000169047	-0.97785	6.27536	64.1258	1.16725e-15	2.3102e-14	down	*	*	IRS1	insulin receptor substrate 1
ENSG00000128564	1.90645	1.23805	64.1124	1.17521e-15	2.32282e-14	up	*	*	VGF	VGF nerve growth factor inducible
ENSG00000183801	2.7174	4.27835	64.0871	1.19039e-15	2.34966e-14	up	*	*	OLFML1	olfactomedin like 1
ENSG00000147669	0.821233	5.60745	63.9403	1.28249e-15	2.52805e-14	up	*	*	POLR2K	RNA polymerase II subunit K
ENSG00000144331	1.13154	4.4641	63.9239	1.29321e-15	2.54575e-14	up	*	*	ZNF385B	zinc finger protein 385B
ENSG00000125968	1.33669	6.95651	63.8162	1.36588e-15	2.68519e-14	up	*	*	ID1	inhibitor of DNA binding 1, HLH protein
ENSG00000205213	-0.870166	8.70687	63.8132	1.36796e-15	2.68567e-14	down	*	*	LGR4	leucine rich repeat containing G protein-coupled receptor 4
ENSG00000119125	-1.43531	4.51807	63.8022	1.37561e-15	2.69707e-14	down	*	*	GDA	guanine deaminase
ENSG00000115904	-0.630779	6.48612	63.7791	1.39184e-15	2.72525e-14	down	*	*	SOS1	SOS Ras/Rac guanine nucleotide exchange factor 1
ENSG00000203727	-2.34227	1.28375	63.7495	1.41288e-15	2.76276e-14	down	*	*	SAMD5	sterile alpha motif domain containing 5
ENSG00000095383	1.33774	3.57975	63.7366	1.42215e-15	2.77718e-14	up	*	*	TBC1D2	TBC1 domain family member 2
ENSG00000182175	-2.93011	0.775673	63.6048	1.52059e-15	2.96545e-14	down	*	*	RGMA	repulsive guidance molecule family member a
ENSG00000235173	0.738659	5.70068	63.5321	1.57775e-15	3.07283e-14	up	*	*	HGH1	HGH1 homolog
ENSG00000197361	2.22625	3.20853	63.4701	1.62819e-15	3.16687e-14	up	*	*	FBXL22	F-box and leucine rich repeat protein 22
ENSG00000099797	-0.669738	6.26043	63.4166	1.67298e-15	3.24967e-14	down	*	*	TECR	trans-2,3-enoyl-CoA reductase
ENSG00000091490	0.917704	5.24187	63.3181	1.75876e-15	3.41177e-14	up	*	*	SEL1L3	SEL1L family member 3
ENSG00000143643	-0.798576	5.5965	63.2972	1.77756e-15	3.44367e-14	down	*	*	TTC13	tetratricopeptide repeat domain 13
ENSG00000138411	-4.5794	-0.107437	63.1569	1.90882e-15	3.69307e-14	down	*	*	HECW2	HECT, C2 and WW domain containing E3 ubiquitin protein ligase 2
ENSG00000184363	1.07671	3.86941	63.0403	2.0252e-15	3.91308e-14	up	*	*	PKP3	plakophilin 3
ENSG00000011295	0.589348	6.35516	62.8333	2.24961e-15	4.34094e-14	up	*	*	TTC19	tetratricopeptide repeat domain 19
ENSG00000147533	0.698006	6.02777	62.7632	2.3312e-15	4.49246e-14	up	*	*	GOLGA7	golgin A7
ENSG00000141519	-1.63095	2.18527	62.6991	2.40825e-15	4.63484e-14	down	*	*	CCDC40	coiled-coil domain containing 40
ENSG00000118816	-0.539399	8.43331	62.6419	2.47925e-15	4.76523e-14	down	*	*	CCNI	cyclin I
ENSG00000132394	-0.913348	4.25003	62.5833	2.55411e-15	4.90269e-14	down	*	*	EEFSEC	eukaryotic elongation factor, selenocysteine-tRNA specific
ENSG00000060762	-0.842379	6.75576	62.5638	2.57955e-15	4.94503e-14	down	*	*	MPC1	mitochondrial pyruvate carrier 1
ENSG00000003096	-1.7465	1.34154	62.5384	2.61304e-15	5.0027e-14	down	*	*	KLHL13	kelch like family member 13
ENSG00000211584	0.877981	7.09057	62.4567	2.72368e-15	5.2077e-14	up	*	*	SLC48A1	solute carrier family 48 member 1
ENSG00000162521	-0.577068	7.82473	62.4477	2.73615e-15	5.22473e-14	down	*	*	RBBP4	RB binding protein 4, chromatin remodeling factor
ENSG00000148677	4.62675	4.77619	62.4368	2.75137e-15	5.24695e-14	up	*	*	ANKRD1	ankyrin repeat domain 1
ENSG00000102678	5.69585	-0.329261	62.4273	2.76461e-15	5.26534e-14	up	*	*	FGF9	fibroblast growth factor 9
ENSG00000173193	-1.11906	4.69769	62.3136	2.92893e-15	5.57104e-14	down	*	*	PARP14	poly(ADP-ribose) polymerase family member 14
ENSG00000142319	-5.40183	-0.180017	62.2597	3.01019e-15	5.71819e-14	down	*	*	SLC6A3	solute carrier family 6 member 3
ENSG00000044446	0.715474	6.27251	62.2136	3.08147e-15	5.84602e-14	up	*	*	PHKA2	phosphorylase kinase regulatory subunit alpha 2
ENSG00000034053	-0.653525	6.03391	62.2068	3.09226e-15	5.85888e-14	down	*	*	APBA2	amyloid beta precursor protein binding family A member 2
ENSG00000091409	-0.754161	4.96864	62.152	3.17939e-15	6.0162e-14	down	*	*	ITGA6	integrin subunit alpha 6
ENSG00000105971	-7.04306	0.290219	62.137	3.20378e-15	6.05453e-14	down	*	*	CAV2	caveolin 2
ENSG00000095015	-0.801508	6.48372	62.0587	3.33362e-15	6.29178e-14	down	*	*	MAP3K1	mitogen-activated protein kinase kinase kinase 1
ENSG00000165795	-1.82662	2.6662	62.0202	3.39952e-15	6.4079e-14	down	*	*	NDRG2	NDRG family member 2
ENSG00000188064	-1.32167	5.93028	61.9885	3.45477e-15	6.50367e-14	down	*	*	WNT7B	Wnt family member 7B
ENSG00000088826	0.906568	3.8185	61.9536	3.51639e-15	6.61118e-14	up	*	*	SMOX	spermine oxidase
ENSG00000172380	0.95248	6.12415	61.9454	3.53108e-15	6.63028e-14	up	*	*	GNG12	G protein subunit gamma 12
ENSG00000101150	0.656184	7.27994	61.8829	3.64507e-15	6.82834e-14	up	*	*	TPD52L2	tumor protein D52 like 2
ENSG00000110492	-0.737431	8.86043	61.8824	3.64588e-15	6.82834e-14	down	*	*	MDK	midkine (neurite growth-promoting factor 2)
ENSG00000004975	-0.567387	7.02431	61.8249	3.75392e-15	7.0217e-14	down	*	*	DVL2	dishevelled segment polarity protein 2
ENSG00000198742	0.784139	7.73203	61.6437	4.11591e-15	7.68898e-14	up	*	*	SMURF1	SMAD specific E3 ubiquitin protein ligase 1
ENSG00000112208	0.641546	6.69209	61.6028	4.20212e-15	7.84003e-14	up	*	*	BAG2	BCL2 associated athanogene 2
ENSG00000057252	-0.840006	5.43503	61.4244	4.60068e-15	8.57271e-14	down	*	*	SOAT1	sterol O-acyltransferase 1
ENSG00000107874	-0.586907	6.03494	61.418	4.61574e-15	8.58985e-14	down	*	*	CUEDC2	CUE domain containing 2
ENSG00000169604	-0.852975	6.36036	61.2341	5.06771e-15	9.419e-14	down	*	*	ANTXR1	anthrax toxin receptor 1
ENSG00000163017	2.89365	0.446531	61.2023	5.15011e-15	9.56001e-14	up	*	*	ACTG2	actin, gamma 2, smooth muscle, enteric
ENSG00000100644	-0.706577	8.6281	61.1235	5.36039e-15	9.93776e-14	down	*	*	HIF1A	hypoxia inducible factor 1 alpha subunit
ENSG00000183049	-2.23131	1.97828	61.1062	5.40788e-15	1.00131e-13	down	*	*	CAMK1D	calcium/calmodulin dependent protein kinase ID
ENSG00000171148	-0.617523	5.88506	61.0971	5.43267e-15	1.00463e-13	down	*	*	TADA3	transcriptional adaptor 3
ENSG00000161682	-0.774714	6.06699	61.0276	5.62801e-15	1.03944e-13	down	*	*	FAM171A2	family with sequence similarity 171 member A2
ENSG00000138758	-0.652035	7.6954	61.0204	5.64852e-15	1.04192e-13	down	*	*	SEPT11	septin 11
ENSG00000170836	0.837915	5.80928	60.9506	5.8525e-15	1.07819e-13	up	*	*	PPM1D	protein phosphatase, Mg2+/Mn2+ dependent 1D
ENSG00000123989	0.758045	6.88988	60.9065	5.98518e-15	1.10124e-13	up	*	*	CHPF	chondroitin polymerizing factor
ENSG00000129667	0.684194	5.00678	60.836	6.20319e-15	1.13992e-13	up	*	*	RHBDF2	rhomboid 5 homolog 2
ENSG00000146833	-0.953116	4.68875	60.8049	6.30199e-15	1.15663e-13	down	*	*	TRIM4	tripartite motif containing 4
ENSG00000258947	-1.95573	1.56876	60.7505	6.47861e-15	1.18756e-13	down	*	*	TUBB3	tubulin beta 3 class III
ENSG00000168209	-1.33463	5.79321	60.6814	6.71008e-15	1.22845e-13	down	*	*	DDIT4	DNA damage inducible transcript 4
ENSG00000182902	1.9723	1.84226	60.6581	6.79008e-15	1.24154e-13	up	*	*	SLC25A18	solute carrier family 25 member 18
ENSG00000173548	-0.746801	5.36949	60.6465	6.83013e-15	1.24731e-13	down	*	*	SNX33	sorting nexin 33
ENSG00000124198	0.611327	6.39624	60.564	7.12232e-15	1.29905e-13	up	*	*	ARFGEF2	ADP ribosylation factor guanine nucleotide exchange factor 2
ENSG00000049323	-1.01499	6.2214	60.4969	7.36947e-15	1.34245e-13	down	*	*	LTBP1	latent transforming growth factor beta binding protein 1
ENSG00000169919	-0.600967	6.2301	60.4781	7.44019e-15	1.35365e-13	down	*	*	GUSB	glucuronidase beta
ENSG00000127483	-0.539543	7.82219	60.4544	7.53043e-15	1.36837e-13	down	*	*	HP1BP3	heterochromatin protein 1 binding protein 3
ENSG00000162613	-0.7117	6.83241	60.3084	8.11015e-15	1.47189e-13	down	*	*	FUBP1	far upstream element binding protein 1
ENSG00000111731	-0.591173	6.43239	60.2977	8.15446e-15	1.4781e-13	down	*	*	C2CD5	C2 calcium dependent domain containing 5
ENSG00000164934	0.794217	6.2851	60.1592	8.74861e-15	1.58383e-13	up	*	*	DCAF13	DDB1 and CUL4 associated factor 13
ENSG00000187735	0.643333	6.11532	60.0531	9.23302e-15	1.66947e-13	up	*	*	TCEA1	transcription elongation factor A1
ENSG00000156675	0.830571	6.69627	60.0362	9.31277e-15	1.68181e-13	up	*	*	RAB11FIP1	RAB11 family interacting protein 1
ENSG00000013561	0.863583	4.98013	60.004	9.46648e-15	1.70746e-13	up	*	*	RNF14	ring finger protein 14
ENSG00000204681	-3.25684	2.18985	59.7457	1.07941e-14	1.94454e-13	down	*	*	GABBR1	gamma-aminobutyric acid type B receptor subunit 1
ENSG00000119638	-0.696027	6.08039	59.7397	1.08269e-14	1.94804e-13	down	*	*	NEK9	NIMA related kinase 9
ENSG00000102879	-1.61497	2.00898	59.7177	1.09487e-14	1.96754e-13	down	*	*	CORO1A	coronin 1A
ENSG00000120438	0.672657	8.73247	59.7124	1.09785e-14	1.97049e-13	up	*	*	TCP1	t-complex 1
ENSG00000164823	0.763965	6.51878	59.6454	1.13584e-14	2.03618e-13	up	*	*	OSGIN2	oxidative stress induced growth inhibitor family member 2
ENSG00000198121	-2.31839	1.22493	59.5795	1.1745e-14	2.1029e-13	down	*	*	LPAR1	lysophosphatidic acid receptor 1
ENSG00000104412	0.738156	5.23801	59.5	1.22294e-14	2.18696e-13	up	*	*	EMC2	ER membrane protein complex subunit 2
ENSG00000005810	-0.940786	6.35315	59.4667	1.24384e-14	2.22161e-13	down	*	*	MYCBP2	MYC binding protein 2, E3 ubiquitin protein ligase
ENSG00000242419	-2.60155	1.07304	59.4512	1.25364e-14	2.2364e-13	down	*	*	PCDHGC3	protocadherin gamma subfamily C, 3
ENSG00000149485	-0.720615	6.51362	59.3996	1.28693e-14	2.29298e-13	down	*	*	FADS1	fatty acid desaturase 1
ENSG00000229474	4.6674	0.689859	59.3842	1.29704e-14	2.30585e-13	up	*	*	PATL2	PAT1 homolog 2
ENSG00000170142	-0.699505	7.04778	59.3838	1.2973e-14	2.30585e-13	down	*	*	UBE2E1	ubiquitin conjugating enzyme E2 E1
ENSG00000133065	0.605237	6.33004	59.3566	1.31541e-14	2.33521e-13	up	*	*	SLC41A1	solute carrier family 41 member 1
ENSG00000124762	0.836023	7.81359	58.9069	1.65309e-14	2.93113e-13	up	*	*	CDKN1A	cyclin dependent kinase inhibitor 1A
ENSG00000022267	-0.933572	4.46519	58.8642	1.6894e-14	2.99189e-13	down	*	*	FHL1	four and a half LIM domains 1
ENSG00000239887	-1.17082	4.42933	58.747	1.79305e-14	3.17162e-13	down	*	*	C1orf226	chromosome 1 open reading frame 226
ENSG00000116704	1.06093	4.67337	58.7444	1.79547e-14	3.17208e-13	up	*	*	SLC35D1	solute carrier family 35 member D1
ENSG00000067369	-0.617244	6.4496	58.735	1.804e-14	3.1833e-13	down	*	*	TP53BP1	tumor protein p53 binding protein 1
ENSG00000179820	0.704695	7.68018	58.6619	1.87232e-14	3.29988e-13	up	*	*	MYADM	myeloid associated differentiation marker
ENSG00000111671	1.04069	3.21628	58.6404	1.89291e-14	3.33216e-13	up	*	*	SPSB2	splA/ryanodine receptor domain and SOCS box containing 2
ENSG00000146411	-0.939285	7.33055	58.5663	1.96552e-14	3.45583e-13	down	*	*	SLC2A12	solute carrier family 2 member 12
ENSG00000172572	-2.24811	0.781018	58.5247	2.00752e-14	3.52544e-13	down	*	*	PDE3A	phosphodiesterase 3A
ENSG00000156017	0.872617	4.66815	58.5189	2.01343e-14	3.53159e-13	up	*	*	CARNMT1	carnosine N-methyltransferase 1
ENSG00000049239	-0.721069	5.53704	58.3542	2.18925e-14	3.83537e-13	down	*	*	H6PD	hexose-6-phosphate dehydrogenase/glucose 1-dehydrogenase
ENSG00000140262	-1.0017	7.38624	58.3471	2.19723e-14	3.84477e-13	down	*	*	TCF12	transcription factor 12
ENSG00000141968	0.988953	4.39744	58.0652	2.53575e-14	4.43181e-13	up	*	*	VAV1	vav guanine nucleotide exchange factor 1
ENSG00000126217	-0.729521	5.24642	58.0464	2.56004e-14	4.46893e-13	down	*	*	MCF2L	MCF.2 cell line derived transforming sequence like
ENSG00000119411	3.0658	0.395464	58.0326	2.57812e-14	4.49513e-13	up	*	*	BSPRY	B-box and SPRY domain containing
ENSG00000152092	3.67576	-0.0186525	57.9739	2.65623e-14	4.62581e-13	up	*	*	ASTN1	astrotactin 1
ENSG00000169174	-4.54816	0.176255	57.8461	2.83452e-14	4.93044e-13	down	*	*	PCSK9	proprotein convertase subtilisin/kexin type 9
ENSG00000187957	2.04298	3.77116	57.8252	2.86477e-14	4.97715e-13	up	*	*	DNER	delta/notch like EGF repeat containing
ENSG00000145014	-1.60887	2.32891	57.8017	2.89917e-14	5.03095e-13	down	*	*	TMEM44	transmembrane protein 44
ENSG00000109072	2.72733	1.23975	57.723	3.01746e-14	5.23003e-13	up	*	*	VTN	vitronectin
ENSG00000140391	-0.647936	7.53896	57.6391	3.14898e-14	5.45153e-13	down	*	*	TSPAN3	tetraspanin 3
ENSG00000187678	1.65887	5.40001	57.6329	3.15901e-14	5.46037e-13	up	*	*	SPRY4	sprouty RTK signaling antagonist 4
ENSG00000134215	-1.19835	7.72858	57.6313	3.16154e-14	5.46037e-13	down	*	*	VAV3	vav guanine nucleotide exchange factor 3
ENSG00000204536	-0.871556	4.85627	57.5821	3.2417e-14	5.59222e-13	down	*	*	CCHCR1	coiled-coil alpha-helical rod protein 1
ENSG00000184160	-2.57993	0.410645	57.5566	3.28388e-14	5.65832e-13	down	*	*	ADRA2C	adrenoceptor alpha 2C
ENSG00000130203	3.35017	3.93771	57.4184	3.52298e-14	6.06317e-13	up	*	*	APOE	apolipoprotein E
ENSG00000141682	1.46423	1.60521	57.323	3.69815e-14	6.35716e-13	up	*	*	PMAIP1	phorbol-12-myristate-13-acetate-induced protein 1
ENSG00000167535	-0.880794	5.24334	57.3102	3.72219e-14	6.391e-13	down	*	*	CACNB3	calcium voltage-gated channel auxiliary subunit beta 3
ENSG00000147324	-0.857699	8.17357	57.0833	4.17746e-14	7.1643e-13	down	*	*	MFHAS1	malignant fibrous histiocytoma amplified sequence 1
ENSG00000214944	0.722776	7.11864	57.0502	4.24829e-14	7.27725e-13	up	*	*	ARHGEF28	Rho guanine nucleotide exchange factor 28
ENSG00000083857	1.30442	4.75665	57.0113	4.33316e-14	7.41396e-13	up	*	*	FAT1	FAT atypical cadherin 1
ENSG00000138386	1.01244	4.81034	56.9334	4.50814e-14	7.70434e-13	up	*	*	NAB1	NGFI-A binding protein 1
ENSG00000044524	-1.5273	3.37758	56.9182	4.54316e-14	7.75514e-13	down	*	*	EPHA3	EPH receptor A3
ENSG00000176533	-0.997461	4.1315	56.8649	4.66814e-14	7.95921e-13	down	*	*	GNG7	G protein subunit gamma 7
ENSG00000173801	-0.680533	8.30361	56.8171	4.78282e-14	8.14525e-13	down	*	*	JUP	junction plakoglobin
ENSG00000140455	0.65077	7.72898	56.7912	4.84632e-14	8.24381e-13	up	*	*	USP3	ubiquitin specific peptidase 3
ENSG00000121578	0.786722	4.33598	56.7378	4.97959e-14	8.46068e-13	up	*	*	B4GALT4	beta-1,4-galactosyltransferase 4
ENSG00000143434	-1.45021	5.40789	56.6419	5.22865e-14	8.87356e-13	down	*	*	SEMA6C	semaphorin 6C
ENSG00000011638	0.833192	4.1625	56.5217	5.55818e-14	9.42189e-13	up	*	*	TMEM159	transmembrane protein 159
ENSG00000183668	3.1649	0.620362	56.5101	5.59094e-14	9.46646e-13	up	*	*	PSG9	pregnancy specific beta-1-glycoprotein 9
ENSG00000040531	1.04716	7.02941	56.4443	5.78144e-14	9.77772e-13	up	*	*	CTNS	cystinosin, lysosomal cystine transporter
ENSG00000230630	-3.12316	3.62033	56.4115	5.8787e-14	9.93073e-13	down	*	*	MIR214	microRNA 214
ENSG00000283526	-2.02433	1.21192	56.3326	6.11909e-14	1.03249e-12	down	*	*	LOC642515	proline-rich transmembrane protein 1-like
ENSG00000082014	-0.803788	5.44505	56.2978	6.22842e-14	1.04973e-12	down	*	*	SMARCD3	SWI/SNF related, matrix associated, actin dependent regulator of chromatin, subfamily d, member 3
ENSG00000080546	0.8224	4.83677	56.2849	6.26956e-14	1.05545e-12	up	*	*	SESN1	sestrin 1
ENSG00000233101	-3.62716	-0.0853772	56.2027	6.53715e-14	1.09923e-12	down	*	*	HOXB-AS3	HOXB cluster antisense RNA 3
ENSG00000213462	-1.18689	2.94797	56.1887	6.5839e-14	1.10582e-12	down	*	*	ERV3-1	endogenous retrovirus group 3 member 1
ENSG00000104375	0.711457	5.6385	56.1836	6.6011e-14	1.10744e-12	up	*	*	STK3	serine/threonine kinase 3
ENSG00000037280	-1.62496	2.90684	55.9186	7.55355e-14	1.26578e-12	down	*	*	FLT4	fms related tyrosine kinase 4
ENSG00000159128	-0.814549	4.41602	55.865	7.76213e-14	1.29925e-12	down	*	*	IFNGR2	interferon gamma receptor 2
ENSG00000153064	-6.23667	0.607994	55.8231	7.92951e-14	1.32575e-12	down	*	*	BANK1	B-cell scaffold protein with ankyrin repeats 1
ENSG00000021762	-0.773784	4.78645	55.8034	8.0092e-14	1.33755e-12	down	*	*	OSBPL5	oxysterol binding protein like 5
ENSG00000117013	-1.24544	4.77086	55.7987	8.02839e-14	1.33922e-12	down	*	*	KCNQ4	potassium voltage-gated channel subfamily Q member 4
ENSG00000167972	-0.837901	5.39128	55.7027	8.43024e-14	1.40407e-12	down	*	*	ABCA3	ATP binding cassette subfamily A member 3
ENSG00000123739	0.764074	4.5736	55.7013	8.43628e-14	1.40407e-12	up	*	*	PLA2G12A	phospholipase A2 group XIIA
ENSG00000122884	-0.866521	6.70311	55.61	8.83733e-14	1.46914e-12	down	*	*	P4HA1	prolyl 4-hydroxylase subunit alpha 1
ENSG00000105429	-0.674159	6.52278	55.6039	8.86463e-14	1.47201e-12	down	*	*	MEGF8	multiple EGF like domains 8
ENSG00000259384	5.34595	0.0229114	55.5924	8.9166e-14	1.47896e-12	up	*	*	GH1	growth hormone 1
ENSG00000163637	-2.59611	3.05963	55.4293	9.68815e-14	1.60512e-12	down	*	*	PRICKLE2	prickle planar cell polarity protein 2
ENSG00000205808	1.17557	3.47584	55.3854	9.90686e-14	1.6395e-12	up	*	*	PLPP6	phospholipid phosphatase 6
ENSG00000008517	3.21689	3.28082	55.3657	1.0007e-13	1.6542e-12	up	*	*	IL32	interleukin 32
ENSG00000215271	-1.19428	3.76826	55.3081	1.03044e-13	1.70145e-12	down	*	*	HOMEZ	homeobox and leucine zipper encoding
ENSG00000197959	0.660235	5.79432	55.2886	1.04068e-13	1.71642e-12	up	*	*	DNM3	dynamin 3
ENSG00000196141	0.848366	8.06592	55.2771	1.04682e-13	1.72461e-12	up	*	*	SPATS2L	spermatogenesis associated serine rich 2 like
ENSG00000178531	-0.874233	4.90113	55.243	1.06513e-13	1.7528e-12	down	*	*	CTXN1	cortexin 1
ENSG00000118407	0.916843	5.60355	55.2127	1.08165e-13	1.77799e-12	up	*	*	FILIP1	filamin A interacting protein 1
ENSG00000111077	1.78614	2.50702	55.2023	1.08743e-13	1.78548e-12	up	*	*	TNS2	tensin 2
ENSG00000155324	-2.6728	1.23199	55.1967	1.0905e-13	1.78852e-12	down	*	*	GRAMD3	GRAM domain containing 3
ENSG00000102032	-2.34072	1.09102	55.175	1.10265e-13	1.80641e-12	down	*	*	RENBP	renin binding protein
ENSG00000118971	2.15327	0.550842	55.0991	1.14601e-13	1.87536e-12	up	*	*	CCND2	cyclin D2
ENSG00000123080	-1.04631	3.64931	54.9722	1.22249e-13	1.99829e-12	down	*	*	CDKN2C	cyclin dependent kinase inhibitor 2C
ENSG00000250889	2.84485	1.32108	54.9607	1.22966e-13	2.00777e-12	up	*	*	LINC01336	long intergenic non-protein coding RNA 1336
ENSG00000169213	0.992917	6.52482	54.9301	1.2489e-13	2.03691e-12	up	*	*	RAB3B	RAB3B, member RAS oncogene family
ENSG00000133103	-0.596449	5.9221	54.8903	1.27447e-13	2.07513e-12	down	*	*	COG6	component of oligomeric golgi complex 6
ENSG00000167680	-1.1569	7.56107	54.8892	1.27517e-13	2.07513e-12	down	*	*	SEMA6B	semaphorin 6B
ENSG00000135697	0.946177	4.80338	54.8401	1.30745e-13	2.12529e-12	up	*	*	BCO1	beta-carotene oxygenase 1
ENSG00000077713	-1.83801	1.64289	54.8234	1.3186e-13	2.14104e-12	down	*	*	SLC25A43	solute carrier family 25 member 43
ENSG00000134072	-1.16516	2.49695	54.8101	1.32757e-13	2.15321e-12	down	*	*	CAMK1	calcium/calmodulin dependent protein kinase I
ENSG00000052795	-1.02294	5.85997	54.7893	1.3417e-13	2.17373e-12	down	*	*	FNIP2	folliculin interacting protein 2
ENSG00000025772	0.620208	6.05812	54.7229	1.38779e-13	2.24592e-12	up	*	*	TOMM34	translocase of outer mitochondrial membrane 34
ENSG00000114450	-0.666192	6.21697	54.7163	1.39249e-13	2.25104e-12	down	*	*	GNB4	G protein subunit beta 4
ENSG00000100485	-0.837968	5.03295	54.5667	1.5026e-13	2.42635e-12	down	*	*	SOS2	SOS Ras/Rho guanine nucleotide exchange factor 2
ENSG00000142623	2.34485	2.8383	54.5633	1.50518e-13	2.42786e-12	up	*	*	PADI1	peptidyl arginine deiminase 1
ENSG00000104872	-0.54351	6.20608	54.4668	1.58095e-13	2.54726e-12	down	*	*	PIH1D1	PIH1 domain containing 1
ENSG00000152242	0.687562	4.97308	54.4624	1.58453e-13	2.55022e-12	up	*	*	C18orf25	chromosome 18 open reading frame 25
ENSG00000160712	1.75979	3.2059	54.4588	1.58745e-13	2.55211e-12	up	*	*	IL6R	interleukin 6 receptor
ENSG00000182247	-0.726125	6.1634	54.407	1.62978e-13	2.61729e-12	down	*	*	UBE2E2	ubiquitin conjugating enzyme E2 E2
ENSG00000137871	-0.713115	4.81149	54.3578	1.67117e-13	2.68083e-12	down	*	*	ZNF280D	zinc finger protein 280D
ENSG00000124191	-0.888177	4.05655	54.2727	1.74506e-13	2.7963e-12	down	*	*	TOX2	TOX high mobility group box family member 2
ENSG00000221869	-1.68623	5.91263	54.2656	1.75138e-13	2.80336e-12	down	*	*	CEBPD	CCAAT/enhancer binding protein delta
ENSG00000253368	1.71576	5.73949	54.1954	1.8151e-13	2.90219e-12	up	*	*	TRNP1	TMF1-regulated nuclear protein 1
ENSG00000147003	1.59342	3.66165	54.1538	1.85393e-13	2.96104e-12	up	*	*	TMEM27	transmembrane protein 27
ENSG00000165233	0.844376	4.32971	53.9532	2.05319e-13	3.2757e-12	up	*	*	CARD19	caspase recruitment domain family member 19
ENSG00000059804	4.32662	0.00710983	53.9393	2.06783e-13	3.29548e-12	up	*	*	SLC2A3	solute carrier family 2 member 3
ENSG00000064999	0.72638	5.96417	53.9074	2.1017e-13	3.34581e-12	up	*	*	ANKS1A	ankyrin repeat and sterile alpha motif domain containing 1A
ENSG00000121989	-0.851609	5.20903	53.8763	2.13515e-13	3.39538e-12	down	*	*	ACVR2A	activin A receptor type 2A
ENSG00000173535	-3.0363	0.966732	53.8573	2.15596e-13	3.42475e-12	down	*	*	TNFRSF10C	TNF receptor superfamily member 10c
ENSG00000100324	-0.614778	5.3132	53.829	2.18724e-13	3.47067e-12	down	*	*	TAB1	TGF-beta activated kinase 1 (MAP3K7) binding protein 1
ENSG00000196968	-0.750346	4.84528	53.722	2.30957e-13	3.66082e-12	down	*	*	FUT11	fucosyltransferase 11
ENSG00000077097	-0.639169	7.49426	53.7165	2.31606e-13	3.66714e-12	down	*	*	TOP2B	topoisomerase (DNA) II beta
ENSG00000070540	1.03103	3.19141	53.6528	2.39247e-13	3.78404e-12	up	*	*	WIPI1	WD repeat domain, phosphoinositide interacting 1
ENSG00000097046	-0.839484	5.35299	53.6423	2.40526e-13	3.80016e-12	down	*	*	CDC7	cell division cycle 7
ENSG00000181982	-1.17743	4.24436	53.6323	2.4175e-13	3.81538e-12	down	*	*	CCDC149	coiled-coil domain containing 149
ENSG00000131981	2.91678	0.397165	53.6206	2.43191e-13	3.83399e-12	up	*	*	LGALS3	galectin 3
ENSG00000279406	-2.04577	0.721417	53.6028	2.45406e-13	3.86474e-12	down	*	*
ENSG00000154529	0.949611	3.69021	53.5789	2.48408e-13	3.90782e-12	up	*	*	CNTNAP3B	contactin associated protein-like 3B
ENSG00000108468	-0.538608	7.46919	53.5414	2.53198e-13	3.9789e-12	down	*	*	CBX1	chromobox 1
ENSG00000099910	-0.978466	4.147	53.5207	2.55883e-13	4.01679e-12	down	*	*	KLHL22	kelch like family member 22
ENSG00000036054	-0.852501	4.13617	53.4709	2.62454e-13	4.11552e-12	down	*	*	TBC1D23	TBC1 domain family member 23
ENSG00000169618	3.73641	-0.0995711	53.4404	2.66553e-13	4.17534e-12	up	*	*	PROKR1	prokineticin receptor 1
ENSG00000197085	-4.76545	-0.40676	53.4267	2.68421e-13	4.2001e-12	down	*	*	NPSR1-AS1	NPSR1 antisense RNA 1
ENSG00000103544	-0.670359	5.22981	53.4204	2.69291e-13	4.20922e-12	down	*	*	C16orf62	chromosome 16 open reading frame 62
ENSG00000074211	-0.729034	4.99407	53.372	2.76003e-13	4.30953e-12	down	*	*	PPP2R2C	protein phosphatase 2 regulatory subunit Bgamma
ENSG00000108684	1.72262	1.76973	53.3406	2.80452e-13	4.37434e-12	up	*	*	ASIC2	acid sensing ion channel subunit 2
ENSG00000136636	0.87363	4.91982	53.3253	2.82646e-13	4.40386e-12	up	*	*	KCTD3	potassium channel tetramerization domain containing 3
ENSG00000134874	-1.22654	3.48717	53.2992	2.86429e-13	4.45806e-12	down	*	*	DZIP1	DAZ interacting zinc finger protein 1
ENSG00000138606	-1.77146	2.20824	53.21	2.99723e-13	4.66003e-12	down	*	*	SHF	Src homology 2 domain containing F
ENSG00000112249	0.585381	6.36177	53.1861	3.03402e-13	4.71222e-12	up	*	*	ASCC3	activating signal cointegrator 1 complex subunit 3
ENSG00000198189	-0.845315	5.0065	53.1754	3.05056e-13	4.7329e-12	down	*	*	HSD17B11	hydroxysteroid 17-beta dehydrogenase 11
ENSG00000132970	-0.647301	5.32209	53.1263	3.12775e-13	4.84752e-12	down	*	*	WASF3	WAS protein family member 3
ENSG00000164744	2.82771	0.509392	53.1084	3.15642e-13	4.88677e-12	up	*	*	SUN3	Sad1 and UNC84 domain containing 3
ENSG00000170049	-1.5299	3.72107	53.1019	3.16688e-13	4.8978e-12	down	*	*	KCNAB3	potassium voltage-gated channel subfamily A regulatory beta subunit 3
ENSG00000169242	-1.51909	2.57065	53.0223	3.29787e-13	5.095e-12	down	*	*	EFNA1	ephrin A1
ENSG00000160050	-0.842965	3.75376	53.0195	3.30257e-13	5.09689e-12	down	*	*	CCDC28B	coiled-coil domain containing 28B
ENSG00000151914	0.974554	4.132	52.8764	3.5521e-13	5.47622e-12	up	*	*	DST	dystonin
ENSG00000136960	3.38293	0.129775	52.8657	3.57145e-13	5.50026e-12	up	*	*	ENPP2	ectonucleotide pyrophosphatase/phosphodiesterase 2
ENSG00000163435	-1.01837	4.94938	52.8072	3.67955e-13	5.66079e-12	down	*	*	ELF3	E74 like ETS transcription factor 3
ENSG00000006652	0.563504	5.92407	52.7997	3.69349e-13	5.67627e-12	up	*	*	IFRD1	interferon related developmental regulator 1
ENSG00000128510	1.59032	1.83195	52.7367	3.81406e-13	5.85542e-12	up	*	*	CPA4	carboxypeptidase A4
ENSG00000139410	1.61161	4.08313	52.6981	3.88973e-13	5.96534e-12	up	*	*	SDSL	serine dehydratase like
ENSG00000166562	1.03418	4.23711	52.6921	3.90166e-13	5.97737e-12	up	*	*	SEC11C	SEC11 homolog C, signal peptidase complex subunit
ENSG00000197498	0.631406	6.31992	52.5579	4.17757e-13	6.39338e-12	up	*	*	RPF2	ribosome production factor 2 homolog
ENSG00000118523	2.3218	0.754324	52.4442	4.4264e-13	6.76713e-12	up	*	*	CTGF	connective tissue growth factor
ENSG00000204568	0.816951	6.2376	52.428	4.46313e-13	6.81616e-12	up	*	*	MRPS18B	mitochondrial ribosomal protein S18B
ENSG00000118402	-2.58742	0.150326	52.3747	4.58593e-13	6.99641e-12	down	*	*	ELOVL4	ELOVL fatty acid elongase 4
ENSG00000227403	2.70136	0.421877	52.3011	4.76113e-13	7.25614e-12	up	*	*	LINC01806	long intergenic non-protein coding RNA 1806
ENSG00000179981	2.60125	1.37747	52.2928	4.78116e-13	7.27909e-12	up	*	*	TSHZ1	teashirt zinc finger homeobox 1
ENSG00000181744	-0.761114	4.17827	52.2607	4.86001e-13	7.39146e-12	down	*	*	C3orf58	chromosome 3 open reading frame 58
ENSG00000215256	-1.138	3.06187	52.2193	4.96368e-13	7.54129e-12	down	*	*	DHRS4-AS1	DHRS4 antisense RNA 1
ENSG00000108947	-0.869077	5.62668	52.1765	5.07288e-13	7.69922e-12	down	*	*	EFNB3	ephrin B3
ENSG00000168077	-1.04355	7.25736	52.1436	5.15858e-13	7.82117e-12	down	*	*	SCARA3	scavenger receptor class A member 3
ENSG00000119787	-0.530694	7.06813	52.0877	5.30763e-13	8.03883e-12	down	*	*	ATL2	atlastin GTPase 2
ENSG00000180011	1.72903	2.75372	52.0539	5.39979e-13	8.16997e-12	up	*	*	ZADH2	zinc binding alcohol dehydrogenase domain containing 2
ENSG00000112531	-0.556167	7.82016	52.0504	5.40934e-13	8.17598e-12	down	*	*	QKI	QKI, KH domain containing RNA binding
ENSG00000163820	-0.526538	6.2352	51.9918	5.57334e-13	8.41517e-12	down	*	*	FYCO1	FYVE and coiled-coil domain containing 1
ENSG00000130234	1.47405	5.05709	51.9829	5.59858e-13	8.44405e-12	up	*	*	ACE2	angiotensin I converting enzyme 2
ENSG00000163389	-0.741092	4.40817	51.981	5.604e-13	8.44405e-12	down	*	*	POGLUT1	protein O-glucosyltransferase 1
ENSG00000109189	-0.618032	6.25583	51.9761	5.61803e-13	8.4565e-12	down	*	*	USP46	ubiquitin specific peptidase 46
ENSG00000182621	1.5298	3.00777	51.8708	5.92758e-13	8.91329e-12	up	*	*	PLCB1	phospholipase C beta 1
ENSG00000273108	1.46828	3.29274	51.8564	5.97118e-13	8.96963e-12	up	*	*
ENSG00000169239	1.03551	3.6384	51.8331	6.04249e-13	9.06746e-12	up	*	*	CA5B	carbonic anhydrase 5B
ENSG00000197415	2.44708	2.54945	51.7933	6.16619e-13	9.2436e-12	up	*	*	VEPH1	ventricular zone expressed PH domain containing 1
ENSG00000150893	-0.831808	4.51914	51.769	6.24293e-13	9.34907e-12	down	*	*	FREM2	FRAS1 related extracellular matrix protein 2
ENSG00000081059	-1.8137	2.31857	51.7614	6.26717e-13	9.37579e-12	down	*	*	TCF7	transcription factor 7 (T-cell specific, HMG-box)
ENSG00000060138	0.552179	7.99434	51.7453	6.31894e-13	9.44359e-12	up	*	*	YBX3	Y-box binding protein 3
ENSG00000125459	0.69991	4.35429	51.7339	6.35558e-13	9.48866e-12	up	*	*	MSTO1	misato 1, mitochondrial distribution and morphology regulator
ENSG00000112110	0.771881	6.20349	51.7148	6.41759e-13	9.57148e-12	up	*	*	MRPL18	mitochondrial ribosomal protein L18
ENSG00000172927	-1.3598	6.1597	51.7069	6.44371e-13	9.60067e-12	down	*	*	MYEOV	myeloma overexpressed
ENSG00000133808	1.98361	2.58162	51.6605	6.59777e-13	9.82022e-12	up	*	*	MICALCL	MICAL C-terminal like
ENSG00000100154	-0.824868	5.45328	51.6547	6.6172e-13	9.83914e-12	down	*	*	TTC28	tetratricopeptide repeat domain 28
ENSG00000132155	-0.583384	7.2078	51.5748	6.89191e-13	1.02291e-11	down	*	*	RAF1	Raf-1 proto-oncogene, serine/threonine kinase
ENSG00000196878	1.88466	1.01512	51.5744	6.89341e-13	1.02291e-11	up	*	*	LAMB3	laminin subunit beta 3
ENSG00000046774	2.70571	1.59205	51.5238	7.07351e-13	1.04794e-11	up	*	*	MAGEC2	MAGE family member C2
ENSG00000172461	1.45046	2.86197	51.523	7.07642e-13	1.04794e-11	up	*	*	FUT9	fucosyltransferase 9
ENSG00000128602	-0.57806	6.75921	51.5118	7.11694e-13	1.05288e-11	down	*	*	SMO	smoothened, frizzled class receptor
ENSG00000166450	0.783507	5.06942	51.5092	7.12641e-13	1.05321e-11	up	*	*	PRTG	protogenin
ENSG00000113810	-0.777041	7.16324	51.5053	7.14054e-13	1.05424e-11	down	*	*	SMC4	structural maintenance of chromosomes 4
ENSG00000146038	0.648744	8.19937	51.493	7.1854e-13	1.05979e-11	up	*	*	DCDC2	doublecortin domain containing 2
ENSG00000083642	-0.671205	6.51919	51.1666	8.48514e-13	1.25024e-11	down	*	*	PDS5B	PDS5 cohesin associated factor B
ENSG00000176731	0.883444	4.80999	51.1241	8.67093e-13	1.27633e-11	up	*	*	C8orf59	chromosome 8 open reading frame 59
ENSG00000047365	-1.64267	4.18876	51.0819	8.85906e-13	1.30271e-11	down	*	*	ARAP2	ArfGAP with RhoGAP domain, ankyrin repeat and PH domain 2
ENSG00000169562	1.87668	1.48523	50.963	9.41229e-13	1.38267e-11	up	*	*	GJB1	gap junction protein beta 1
ENSG00000175906	0.667704	6.11726	50.9173	9.63415e-13	1.41385e-11	up	*	*	ARL4D	ADP ribosylation factor like GTPase 4D
ENSG00000278910	4.47883	0.558346	50.9008	9.71519e-13	1.42431e-11	up	*	*
ENSG00000210100	3.01197	2.09701	50.8789	9.82418e-13	1.43885e-11	up	*	*
ENSG00000111859	-0.918302	7.25057	50.8735	9.85162e-13	1.44143e-11	down	*	*	NEDD9	neural precursor cell expressed, developmentally down-regulated 9
ENSG00000184916	-0.906247	3.4244	50.6707	1.09238e-12	1.5967e-11	down	*	*	JAG2	jagged 2
ENSG00000081019	-0.707871	4.52747	50.6653	1.09539e-12	1.59951e-11	down	*	*	RSBN1	round spermatid basic protein 1
ENSG00000172731	-0.695678	4.79502	50.657	1.10002e-12	1.60467e-11	down	*	*	LRRC20	leucine rich repeat containing 20
ENSG00000111860	1.05498	4.07823	50.6487	1.10468e-12	1.60986e-11	up	*	*	CEP85L	centrosomal protein 85 like
ENSG00000105929	2.71539	0.356441	50.6273	1.1168e-12	1.62591e-11	up	*	*	ATP6V0A4	ATPase H+ transporting V0 subunit a4
ENSG00000033327	-0.753515	6.81501	50.5735	1.14782e-12	1.66942e-11	down	*	*	GAB2	GRB2 associated binding protein 2
ENSG00000073792	-0.649184	8.42197	50.5445	1.16494e-12	1.69264e-11	down	*	*	IGF2BP2	insulin like growth factor 2 mRNA binding protein 2
ENSG00000197265	0.674834	5.28268	50.5099	1.18566e-12	1.72103e-11	up	*	*	GTF2E2	general transcription factor IIE subunit 2
ENSG00000116991	1.70349	2.44758	50.4259	1.23752e-12	1.79453e-11	up	*	*	SIPA1L2	signal induced proliferation associated 1 like 2
ENSG00000205269	-0.882166	3.7571	50.4063	1.24995e-12	1.81076e-11	down	*	*	TMEM170B	transmembrane protein 170B
ENSG00000116128	-0.657649	7.10716	50.3668	1.27534e-12	1.84572e-11	down	*	*	BCL9	B-cell CLL/lymphoma 9
ENSG00000145996	0.746394	4.72551	50.3467	1.28849e-12	1.86291e-11	up	*	*	CDKAL1	CDK5 regulatory subunit associated protein 1 like 1
ENSG00000075618	-1.01671	4.9063	50.3224	1.30455e-12	1.88427e-11	down	*	*	FSCN1	fascin actin-bundling protein 1
ENSG00000078687	-0.967255	4.70974	50.1579	1.41861e-12	2.04699e-11	down	*	*	TNRC6C	trinucleotide repeat containing 6C
ENSG00000166452	0.860114	3.88862	50.1286	1.43994e-12	2.07573e-11	up	*	*	AKIP1	A-kinase interacting protein 1
ENSG00000214517	0.56596	6.09425	50.0842	1.47287e-12	2.12016e-11	up	*	*	PPME1	protein phosphatase methylesterase 1
ENSG00000092148	-0.768731	6.58651	50.0832	1.47366e-12	2.12016e-11	down	*	*	HECTD1	HECT domain E3 ubiquitin protein ligase 1
ENSG00000136108	-0.510502	6.91136	50.0781	1.47746e-12	2.12354e-11	down	*	*	CKAP2	cytoskeleton associated protein 2
ENSG00000048392	0.847644	6.93229	50.0406	1.50595e-12	2.16236e-11	up	*	*	RRM2B	ribonucleotide reductase regulatory TP53 inducible subunit M2B
ENSG00000174953	-0.575426	5.81908	50.0274	1.51614e-12	2.17487e-11	down	*	*	DHX36	DEAH-box helicase 36
ENSG00000103855	-0.542535	7.16689	50.0166	1.52449e-12	2.1847e-11	down	*	*	CD276	CD276 molecule
ENSG00000112182	-1.89695	1.34494	50.0138	1.52671e-12	2.18575e-11	down	*	*	BACH2	BTB domain and CNC homolog 2
ENSG00000106462	-0.631194	6.0274	49.9971	1.53975e-12	2.20226e-11	down	*	*	EZH2	enhancer of zeste 2 polycomb repressive complex 2 subunit
ENSG00000196372	-0.862573	5.99798	49.879	1.63523e-12	2.33655e-11	down	*	*	ASB13	ankyrin repeat and SOCS box containing 13
ENSG00000131100	0.691186	6.17799	49.8689	1.64369e-12	2.34634e-11	up	*	*	ATP6V1E1	ATPase H+ transporting V1 subunit E1
ENSG00000164091	-0.594273	8.17812	49.7836	1.71673e-12	2.44822e-11	down	*	*	WDR82	WD repeat domain 82
ENSG00000139329	5.64599	-0.341526	49.7451	1.75071e-12	2.49425e-11	up	*	*	LUM	lumican
ENSG00000272674	-1.06941	2.89694	49.6891	1.80148e-12	2.56409e-11	down	*	*	PCDHB16	protocadherin beta 16
ENSG00000112320	-0.956005	3.79515	49.5672	1.91696e-12	2.7258e-11	down	*	*	SOBP	sine oculis binding protein homolog
ENSG00000184575	-0.476822	8.13908	49.5491	1.93467e-12	2.74832e-11	down	*	*	XPOT	exportin for tRNA
ENSG00000125772	1.16788	4.44209	49.4942	1.98955e-12	2.82355e-11	up	*	*	GPCPD1	glycerophosphocholine phosphodiesterase 1
ENSG00000012211	0.878868	4.73326	49.4845	1.99946e-12	2.83485e-11	up	*	*	PRICKLE3	prickle planar cell polarity protein 3
ENSG00000104812	0.600656	7.96648	49.4584	2.02624e-12	2.87006e-11	up	*	*	GYS1	glycogen synthase 1
ENSG00000161513	0.855361	6.00975	49.4565	2.02823e-12	2.87009e-11	up	*	*	FDXR	ferredoxin reductase
ENSG00000169375	-0.546034	5.95765	49.3792	2.10966e-12	2.98244e-11	down	*	*	SIN3A	SIN3 transcription regulator family member A
ENSG00000259956	-0.703345	7.11713	49.3389	2.15346e-12	3.04143e-11	down	*	*	RBM15B	RNA binding motif protein 15B
ENSG00000118579	-0.628895	6.04993	49.3244	2.16945e-12	3.06106e-11	down	*	*	MED28	mediator complex subunit 28
ENSG00000134086	-0.629868	5.82523	49.2744	2.22553e-12	3.13717e-11	down	*	*	VHL	von Hippel-Lindau tumor suppressor
ENSG00000067167	0.629822	7.28216	49.2723	2.22785e-12	3.13741e-11	up	*	*	TRAM1	translocation associated membrane protein 1
ENSG00000101846	1.06246	4.55673	49.1991	2.31261e-12	3.25365e-11	up	*	*	STS	steroid sulfatase
ENSG00000165685	3.65839	0.0331474	49.1716	2.34525e-12	3.2964e-11	up	*	*	TMEM52B	transmembrane protein 52B
ENSG00000174791	0.937236	4.54754	49.12	2.40777e-12	3.38104e-11	up	*	*	RIN1	Ras and Rab interactor 1
ENSG00000139579	0.763739	6.35154	49.0606	2.48181e-12	3.48167e-11	up	*	*	NABP2	nucleic acid binding protein 2
ENSG00000233098	-0.773078	4.21443	49.0369	2.5119e-12	3.52051e-11	down	*	*	LOC339260	uncharacterized LOC339260
ENSG00000170647	1.41122	1.65037	49.0138	2.5417e-12	3.55887e-11	up	*	*	TMEM133	transmembrane protein 133
ENSG00000141441	-0.910145	4.26517	48.9466	2.63029e-12	3.67938e-11	down	*	*	GAREM1	GRB2 associated regulator of MAPK1 subtype 1
ENSG00000119547	-1.57792	2.35804	48.9312	2.65105e-12	3.70489e-11	down	*	*	ONECUT2	one cut homeobox 2
ENSG00000054598	-0.744385	6.10281	48.788	2.85181e-12	3.98166e-11	down	*	*	FOXC1	forkhead box C1
ENSG00000068745	-0.834859	7.01448	48.7855	2.85545e-12	3.98294e-11	down	*	*	IP6K2	inositol hexakisphosphate kinase 2
ENSG00000020181	-1.14508	2.88848	48.7438	2.91685e-12	4.06471e-11	down	*	*	ADGRA2	adhesion G protein-coupled receptor A2
ENSG00000137944	-0.668855	4.81326	48.7277	2.94084e-12	4.09425e-11	down	*	*	KYAT3	kynurenine aminotransferase 3
ENSG00000166289	0.915199	3.35834	48.7094	2.96847e-12	4.1288e-11	up	*	*	PLEKHF1	pleckstrin homology and FYVE domain containing 1
ENSG00000002587	-1.09321	4.46775	48.7023	2.97924e-12	4.13984e-11	down	*	*	HS3ST1	heparan sulfate-glucosamine 3-sulfotransferase 1
ENSG00000189339	-0.975242	5.60653	48.6599	3.04434e-12	4.2263e-11	down	*	*	SLC35E2B	solute carrier family 35 member E2B
ENSG00000148700	-1.1959	8.08399	48.5832	3.16564e-12	4.39053e-11	down	*	*	ADD3	adducin 3
ENSG00000162755	-2.07801	1.50816	48.5641	3.19665e-12	4.42934e-11	down	*	*	KLHDC9	kelch domain containing 9
ENSG00000157890	1.55311	1.44568	48.5264	3.25874e-12	4.5111e-11	up	*	*	MEGF11	multiple EGF like domains 11
ENSG00000113721	1.68376	5.00891	48.5181	3.27252e-12	4.52591e-11	up	*	*	PDGFRB	platelet derived growth factor receptor beta
ENSG00000188483	-0.596156	5.96706	48.5118	3.28314e-12	4.5363e-11	down	*	*	IER5L	immediate early response 5 like
ENSG00000119446	0.614276	5.25663	48.467	3.35896e-12	4.6367e-11	up	*	*	RBM18	RNA binding motif protein 18
ENSG00000086570	3.80812	0.0228519	48.4644	3.36341e-12	4.63847e-11	up	*	*	FAT2	FAT atypical cadherin 2
ENSG00000167723	1.59126	1.93396	48.4133	3.45216e-12	4.75638e-11	up	*	*	TRPV3	transient receptor potential cation channel subfamily V member 3
ENSG00000064115	-0.750415	5.06497	48.4032	3.46998e-12	4.77644e-11	down	*	*	TM7SF3	transmembrane 7 superfamily member 3
ENSG00000164961	0.658807	6.46686	48.397	3.48095e-12	4.78704e-11	up	*	*	WASHC5	WASH complex subunit 5
ENSG00000198910	-0.837448	8.51335	48.3687	3.53165e-12	4.85221e-11	down	*	*	L1CAM	L1 cell adhesion molecule
ENSG00000004700	0.635002	5.02114	48.3002	3.65708e-12	5.01834e-11	up	*	*	RECQL	RecQ like helicase
ENSG00000123200	-0.574628	6.86666	48.299	3.65942e-12	5.01834e-11	down	*	*	ZC3H13	zinc finger CCCH-type containing 13
ENSG00000115468	1.34697	3.35177	48.2817	3.69187e-12	5.0581e-11	up	*	*	EFHD1	EF-hand domain family member D1
ENSG00000160867	-0.699346	6.04138	48.1738	3.90065e-12	5.33915e-11	down	*	*	FGFR4	fibroblast growth factor receptor 4
ENSG00000090971	-0.636348	5.43858	48.1606	3.92702e-12	5.37023e-11	down	*	*	NAT14	N-acetyltransferase 14 (putative)
ENSG00000156026	-0.700531	6.69811	48.1464	3.95554e-12	5.40418e-11	down	*	*	MCU	mitochondrial calcium uniporter
ENSG00000144730	-1.14971	3.00082	48.14	3.9684e-12	5.4167e-11	down	*	*	IL17RD	interleukin 17 receptor D
ENSG00000058056	-0.717583	4.55023	48.1356	3.97731e-12	5.42381e-11	down	*	*	USP13	ubiquitin specific peptidase 13 (isopeptidase T-3)
ENSG00000197119	-1.41602	6.66082	48.0932	4.06427e-12	5.53724e-11	down	*	*	SLC25A29	solute carrier family 25 member 29
ENSG00000136002	-1.47738	1.96994	48.0736	4.10522e-12	5.58783e-11	down	*	*	ARHGEF4	Rho guanine nucleotide exchange factor 4
ENSG00000147274	-0.490951	8.25124	48.0612	4.13114e-12	5.61789e-11	down	*	*	RBMX	RNA binding motif protein, X-linked
ENSG00000162129	0.677537	4.79583	48.0406	4.17485e-12	5.67207e-11	up	*	*	CLPB	ClpB homolog, mitochondrial AAA ATPase chaperonin
ENSG00000115963	0.812475	6.02271	48.0284	4.20093e-12	5.70221e-11	up	*	*	RND3	Rho family GTPase 3
ENSG00000073712	0.590223	7.02684	48.0109	4.23854e-12	5.74793e-11	up	*	*	FERMT2	fermitin family member 2
ENSG00000111912	1.15621	6.38536	47.9319	4.41282e-12	5.97874e-11	up	*	*	NCOA7	nuclear receptor coactivator 7
ENSG00000105641	4.54085	-0.384514	47.9187	4.44261e-12	6.01354e-11	up	*	*	SLC5A5	solute carrier family 5 member 5
ENSG00000197818	0.818334	4.59934	47.9105	4.46119e-12	6.03311e-11	up	*	*	SLC9A8	solute carrier family 9 member A8
ENSG00000188343	-1.12541	3.16047	47.8787	4.53419e-12	6.12617e-11	down	*	*	FAM92A	family with sequence similarity 92 member A
ENSG00000196850	0.646941	6.26867	47.8427	4.61823e-12	6.23397e-11	up	*	*	PPTC7	PTC7 protein phosphatase homolog
ENSG00000189433	2.84506	-0.351915	47.7948	4.73242e-12	6.38222e-11	up	*	*	GJB4	gap junction protein beta 4
ENSG00000068781	5.2666	-0.431603	47.7486	4.84524e-12	6.52837e-11	up	*	*	STON1-GTF2A1L	STON1-GTF2A1L readthrough
ENSG00000149970	4.37446	-0.46522	47.7357	4.87732e-12	6.56556e-11	up	*	*	CNKSR2	connector enhancer of kinase suppressor of Ras 2
ENSG00000113356	1.0705	2.51092	47.7315	4.88779e-12	6.57361e-11	up	*	*	POLR3G	RNA polymerase III subunit G
ENSG00000115594	-1.18693	5.8619	47.6676	5.04962e-12	6.78451e-11	down	*	*	IL1R1	interleukin 1 receptor type 1
ENSG00000120910	0.933264	4.20402	47.666	5.05387e-12	6.78451e-11	up	*	*	PPP3CC	protein phosphatase 3 catalytic subunit gamma
ENSG00000116544	-1.97381	0.39123	47.6112	5.1971e-12	6.9704e-11	down	*	*	DLGAP3	DLG associated protein 3
ENSG00000064042	-0.492626	8.07448	47.5843	5.26879e-12	7.06008e-11	down	*	*	LIMCH1	LIM and calponin homology domains 1
ENSG00000177706	-4.51007	-0.813872	47.5711	5.30454e-12	7.10149e-11	down	*	*	FAM20C	FAM20C, golgi associated secretory pathway kinase
ENSG00000158321	-0.937049	4.21679	47.5574	5.34157e-12	7.14453e-11	down	*	*	AUTS2	AUTS2, activator of transcription and developmental regulator
ENSG00000154582	0.904592	5.31321	47.5178	5.45075e-12	7.28391e-11	up	*	*	ELOC	elongin C
ENSG00000145431	-0.867325	6.12929	47.4867	5.5377e-12	7.39173e-11	down	*	*	PDGFC	platelet derived growth factor C
ENSG00000166128	-0.590299	5.27608	47.4854	5.54152e-12	7.39173e-11	down	*	*	RAB8B	RAB8B, member RAS oncogene family
ENSG00000163686	-1.43783	2.38097	47.4608	5.61154e-12	7.4783e-11	down	*	*	ABHD6	abhydrolase domain containing 6
ENSG00000153721	-0.798361	7.39556	47.4395	5.67288e-12	7.55318e-11	down	*	*	CNKSR3	CNKSR family member 3
ENSG00000043355	0.509494	8.31867	47.4188	5.733e-12	7.6263e-11	up	*	*	ZIC2	Zic family member 2
ENSG00000160691	0.524254	7.44961	47.4156	5.74233e-12	7.63178e-11	up	*	*	SHC1	SHC adaptor protein 1
ENSG00000184227	-2.30047	1.11802	47.3395	5.96959e-12	7.92662e-11	down	*	*	ACOT1	acyl-CoA thioesterase 1
ENSG00000143815	-0.589907	7.28987	47.2741	6.1722e-12	8.18823e-11	down	*	*	LBR	lamin B receptor
ENSG00000089876	-1.82783	1.63526	47.2512	6.24482e-12	8.27707e-11	down	*	*	DHX32	DEAH-box helicase 32 (putative)
ENSG00000100784	0.97716	3.42521	47.1908	6.44033e-12	8.52849e-11	up	*	*	RPS6KA5	ribosomal protein S6 kinase A5
ENSG00000178343	2.00065	1.84526	47.1704	6.50774e-12	8.60996e-11	up	*	*	SHISA3	shisa family member 3
ENSG00000113389	5.48892	0.0498182	47.1295	6.64467e-12	8.7832e-11	up	*	*	NPR3	natriuretic peptide receptor 3
ENSG00000163110	-0.636317	6.90833	47.0942	6.76553e-12	8.9349e-11	down	*	*	PDLIM5	PDZ and LIM domain 5
ENSG00000184319	1.07656	3.44279	46.9015	7.46473e-12	9.84941e-11	up	*	*
ENSG00000115461	6.78731	-0.0374157	46.8877	7.51749e-12	9.9101e-11	up	*	*	IGFBP5	insulin like growth factor binding protein 5
ENSG00000210077	2.83893	2.69586	46.8658	7.6016e-12	1.0012e-10	up	*	*
ENSG00000026297	-0.595363	6.68994	46.856	7.63989e-12	1.00534e-10	down	*	*	RNASET2	ribonuclease T2
ENSG00000169925	-0.693171	6.35515	46.8515	7.65751e-12	1.00675e-10	down	*	*	BRD3	bromodomain containing 3
ENSG00000008277	-1.04067	4.3401	46.7949	7.882e-12	1.03533e-10	down	*	*	ADAM22	ADAM metallopeptidase domain 22
ENSG00000243364	-0.772743	4.1345	46.7715	7.97651e-12	1.04681e-10	down	*	*	EFNA4	ephrin A4
ENSG00000120254	0.688569	6.22793	46.7514	8.0588e-12	1.05666e-10	up	*	*	MTHFD1L	methylenetetrahydrofolate dehydrogenase (NADP+ dependent) 1-like
ENSG00000160211	0.716039	7.04668	46.6531	8.47328e-12	1.11002e-10	up	*	*	G6PD	glucose-6-phosphate dehydrogenase
ENSG00000065243	-0.54341	6.64983	46.6391	8.53394e-12	1.11696e-10	down	*	*	PKN2	protein kinase N2
ENSG00000168785	-2.07836	0.993127	46.5533	8.91581e-12	1.1659e-10	down	*	*	TSPAN5	tetraspanin 5
ENSG00000185551	-0.948089	7.87931	46.5103	9.11378e-12	1.19043e-10	down	*	*	NR2F2	nuclear receptor subfamily 2 group F member 2
ENSG00000102174	-1.13946	4.55574	46.5091	9.11963e-12	1.19043e-10	down	*	*	PHEX	phosphate regulating endopeptidase homolog, X-linked
ENSG00000163702	-0.814884	4.32817	46.4935	9.1925e-12	1.19887e-10	down	*	*	IL17RC	interleukin 17 receptor C
ENSG00000109738	-0.886257	4.31516	46.4856	9.22949e-12	1.20263e-10	down	*	*	GLRB	glycine receptor beta
ENSG00000105991	1.07444	3.58592	46.3826	9.72755e-12	1.2664e-10	up	*	*	HOXA1	homeobox A1
ENSG00000213015	-0.599851	5.42388	46.3634	9.8232e-12	1.27771e-10	down	*	*	ZNF580	zinc finger protein 580
ENSG00000133731	0.651088	4.96401	46.3366	9.95875e-12	1.29395e-10	up	*	*	IMPA1	inositol monophosphatase 1
ENSG00000204257	-1.65539	2.26362	46.3352	9.96568e-12	1.29395e-10	down	*	*	HLA-DMA	major histocompatibility complex, class II, DM alpha
ENSG00000006327	1.06135	7.69184	46.323	1.00279e-11	1.30087e-10	up	*	*	TNFRSF12A	TNF receptor superfamily member 12A
ENSG00000130066	-1.4605	7.92207	46.3108	1.00907e-11	1.30787e-10	down	*	*	SAT1	spermidine/spermine N1-acetyltransferase 1
ENSG00000124588	0.740199	5.33026	46.3002	1.01455e-11	1.3138e-10	up	*	*	NQO2	N-ribosyldihydronicotinamide:quinone reductase 2
ENSG00000204580	0.815042	7.79226	46.2592	1.03598e-11	1.34037e-10	up	*	*	DDR1	discoidin domain receptor tyrosine kinase 1
ENSG00000129675	-3.6543	-0.191659	46.2414	1.04545e-11	1.35143e-10	down	*	*	ARHGEF6	Rac/Cdc42 guanine nucleotide exchange factor 6
ENSG00000135775	-0.690024	5.56235	46.2089	1.06292e-11	1.3728e-10	down	*	*	COG2	component of oligomeric golgi complex 2
ENSG00000148926	2.00089	1.34856	46.143	1.09932e-11	1.41856e-10	up	*	*	ADM	adrenomedullin
ENSG00000048544	0.936144	4.97384	46.0673	1.14257e-11	1.47307e-10	up	*	*	MRPS10	mitochondrial ribosomal protein S10
ENSG00000276116	3.38937	-0.0184388	46.0104	1.17624e-11	1.51515e-10	up	*	*
ENSG00000113742	0.857596	4.81851	45.9782	1.19574e-11	1.53891e-10	up	*	*	CPEB4	cytoplasmic polyadenylation element binding protein 4
ENSG00000101255	1.11503	3.96733	45.9716	1.1998e-11	1.54278e-10	up	*	*	TRIB3	tribbles pseudokinase 3
ENSG00000069702	-0.887549	6.89192	45.9183	1.23288e-11	1.58393e-10	down	*	*	TGFBR3	transforming growth factor beta receptor 3
ENSG00000184378	-1.63609	1.55897	45.8961	1.24694e-11	1.60059e-10	down	*	*	ACTRT3	actin related protein T3
ENSG00000180488	0.755796	5.04182	45.8516	1.27559e-11	1.63593e-10	up	*	*	MIGA1	mitoguardin 1
ENSG00000179222	-0.523595	8.01355	45.832	1.28841e-11	1.65092e-10	down	*	*	MAGED1	MAGE family member D1
ENSG00000189319	-0.78828	5.54619	45.8091	1.30356e-11	1.66888e-10	down	*	*	FAM53B	family with sequence similarity 53 member B
ENSG00000197977	-2.78137	0.0439023	45.71	1.37118e-11	1.75391e-10	down	*	*	ELOVL2	ELOVL fatty acid elongase 2
ENSG00000279117	1.10243	5.29149	45.6811	1.3916e-11	1.77848e-10	up	*	*
ENSG00000150760	-0.570286	7.28591	45.5848	1.46174e-11	1.86605e-10	down	*	*	DOCK1	dedicator of cytokinesis 1
ENSG00000131668	-0.92571	6.8365	45.5835	1.46267e-11	1.86605e-10	down	*	*	BARX1	BARX homeobox 1
ENSG00000131149	-0.738275	6.30457	45.5439	1.49256e-11	1.90253e-10	down	*	*	GSE1	Gse1 coiled-coil protein
ENSG00000135124	-0.747542	4.3164	45.5346	1.49965e-11	1.9099e-10	down	*	*	P2RX4	purinergic receptor P2X 4
ENSG00000171634	-0.580992	6.92474	45.5241	1.50776e-11	1.91856e-10	down	*	*	BPTF	bromodomain PHD finger transcription factor
ENSG00000198108	1.61074	2.06511	45.4989	1.52725e-11	1.94167e-10	up	*	*	CHSY3	chondroitin sulfate synthase 3
ENSG00000171862	-0.585533	5.43621	45.4969	1.52877e-11	1.94192e-10	down	*	*	PTEN	phosphatase and tensin homolog
ENSG00000135519	-1.86258	0.980307	45.4792	1.54272e-11	1.95794e-10	down	*	*	KCNH3	potassium voltage-gated channel subfamily H member 3
ENSG00000168003	1.03941	7.61297	45.4712	1.54899e-11	1.9642e-10	up	*	*	SLC3A2	solute carrier family 3 member 2
ENSG00000164251	1.93153	3.72552	45.3971	1.60869e-11	2.03813e-10	up	*	*	F2RL1	F2R like trypsin receptor 1
ENSG00000157657	-0.48988	6.35831	45.3946	1.61081e-11	2.03907e-10	down	*	*	ZNF618	zinc finger protein 618
ENSG00000143702	-0.611205	5.67234	45.3456	1.6516e-11	2.08889e-10	down	*	*	CEP170	centrosomal protein 170
ENSG00000174579	-0.68516	4.96368	45.2774	1.71009e-11	2.161e-10	down	*	*	MSL2	male-specific lethal 2 homolog (Drosophila)
ENSG00000105426	-0.686175	8.32533	45.2455	1.73818e-11	2.1946e-10	down	*	*	PTPRS	protein tyrosine phosphatase, receptor type S
ENSG00000008086	0.757093	4.47321	45.2394	1.74361e-11	2.19957e-10	up	*	*	CDKL5	cyclin dependent kinase like 5
ENSG00000168234	0.670542	5.74272	45.2063	1.77334e-11	2.23514e-10	up	*	*	TTC39C	tetratricopeptide repeat domain 39C
ENSG00000169410	-0.832226	5.23196	45.1435	1.83112e-11	2.30599e-10	down	*	*	PTPN9	protein tyrosine phosphatase, non-receptor type 9
ENSG00000144677	-0.74607	7.51944	45.1077	1.8649e-11	2.3465e-10	down	*	*	CTDSPL	CTD small phosphatase like
ENSG00000089250	0.671214	7.03616	45.0968	1.87527e-11	2.35753e-10	up	*	*	NOS1	nitric oxide synthase 1
ENSG00000112977	-0.614002	6.80867	45.0729	1.89838e-11	2.38454e-10	down	*	*	DAP	death associated protein
ENSG00000261780	5.66881	-0.340426	44.9793	1.99124e-11	2.49903e-10	up	*	*	LOC100505817	uncharacterized LOC100505817
ENSG00000177181	-1.10015	1.98907	44.9763	1.9943e-11	2.50073e-10	down	*	*	RIMKLA	ribosomal modification protein rimK like family member A
ENSG00000128309	-0.580742	7.11894	44.9561	2.01503e-11	2.52456e-10	down	*	*	MPST	mercaptopyruvate sulfurtransferase
ENSG00000087253	-2.8114	0.466288	44.9487	2.0226e-11	2.53188e-10	down	*	*	LPCAT2	lysophosphatidylcholine acyltransferase 2
ENSG00000206341	-1.93935	1.19045	44.9331	2.03879e-11	2.54996e-10	down	*	*
ENSG00000074181	-0.900541	6.59814	44.921	2.05142e-11	2.56358e-10	down	*	*	NOTCH3	notch 3
ENSG00000120318	1.01525	5.57056	44.8426	2.13529e-11	2.66611e-10	up	*	*	ARAP3	ArfGAP with RhoGAP domain, ankyrin repeat and PH domain 3
ENSG00000188559	0.668842	5.35281	44.8344	2.14417e-11	2.67492e-10	up	*	*	RALGAPA2	Ral GTPase activating protein catalytic alpha subunit 2
ENSG00000164104	-0.776849	6.98055	44.7852	2.1988e-11	2.74074e-10	down	*	*	HMGB2	high mobility group box 2
ENSG00000159714	-2.25507	1.79649	44.7624	2.22448e-11	2.77039e-10	down	*	*	ZDHHC1	zinc finger DHHC-type containing 1
ENSG00000128016	1.3382	2.59628	44.6949	2.30258e-11	2.86521e-10	up	*	*	ZFP36	ZFP36 ring finger protein
ENSG00000006047	-2.52644	0.0367003	44.689	2.30951e-11	2.8714e-10	down	*	*	YBX2	Y-box binding protein 2
ENSG00000159840	0.72419	7.99006	44.6137	2.40003e-11	2.98142e-10	up	*	*	ZYX	zyxin
ENSG00000175573	0.626502	5.21777	44.5878	2.43208e-11	3.01866e-10	up	*	*	C11orf68	chromosome 11 open reading frame 68
ENSG00000151090	-0.848728	6.01018	44.5848	2.4358e-11	3.02073e-10	down	*	*	THRB	thyroid hormone receptor beta
ENSG00000172197	0.916632	4.63158	44.5456	2.48498e-11	3.0791e-10	up	*	*	MBOAT1	membrane bound O-acyltransferase domain containing 1
ENSG00000140280	-5.15042	-0.798543	44.5309	2.5037e-11	3.09968e-10	down	*	*	LYSMD2	LysM domain containing 2
ENSG00000169895	0.523878	7.3929	44.4815	2.56768e-11	3.1762e-10	up	*	*	SYAP1	synapse associated protein 1
ENSG00000105699	0.555573	6.44527	44.4668	2.58713e-11	3.19756e-10	up	*	*	LSR	lipolysis stimulated lipoprotein receptor
ENSG00000180776	-0.602102	6.00566	44.4267	2.64064e-11	3.26095e-10	down	*	*	ZDHHC20	zinc finger DHHC-type containing 20
ENSG00000196220	-0.746658	4.9234	44.4155	2.65582e-11	3.27692e-10	down	*	*	SRGAP3	SLIT-ROBO Rho GTPase activating protein 3
ENSG00000163808	-0.880946	5.14936	44.3803	2.70396e-11	3.33352e-10	down	*	*	KIF15	kinesin family member 15
ENSG00000188176	-3.39082	-0.351018	44.3766	2.70905e-11	3.33698e-10	down	*	*	SMTNL2	smoothelin like 2
ENSG00000146463	-0.587869	6.14963	44.3693	2.71923e-11	3.34671e-10	down	*	*	ZMYM4	zinc finger MYM-type containing 4
ENSG00000146678	-6.7372	3.74208	44.3608	2.73097e-11	3.35834e-10	down	*	*	IGFBP1	insulin like growth factor binding protein 1
ENSG00000165338	0.896081	3.24653	44.3584	2.7343e-11	3.35961e-10	up	*	*	HECTD2	HECT domain E3 ubiquitin protein ligase 2
ENSG00000109794	-1.57551	3.18093	44.3396	2.76075e-11	3.38927e-10	down	*	*	FAM149A	family with sequence similarity 149 member A
ENSG00000147684	1.00591	7.40904	44.3372	2.76411e-11	3.39055e-10	up	*	*	NDUFB9	NADH:ubiquinone oxidoreductase subunit B9
ENSG00000066777	0.643819	6.44526	44.2589	2.87699e-11	3.52605e-10	up	*	*	ARFGEF1	ADP ribosylation factor guanine nucleotide exchange factor 1
ENSG00000153253	-6.64096	-0.906707	44.2531	2.88551e-11	3.53355e-10	down	*	*	SCN3A	sodium voltage-gated channel alpha subunit 3
ENSG00000120526	0.652047	5.62545	44.2084	2.9521e-11	3.61206e-10	up	*	*	NUDCD1	NudC domain containing 1
ENSG00000132688	0.938131	7.1307	44.1657	3.0173e-11	3.68876e-10	up	*	*	NES	nestin
ENSG00000105750	2.07215	1.7634	44.1332	3.06772e-11	3.74728e-10	up	*	*	ZNF85	zinc finger protein 85
ENSG00000111331	-1.19958	3.62213	44.0787	3.1544e-11	3.84994e-10	down	*	*	OAS3	2'-5'-oligoadenylate synthetase 3
ENSG00000100888	-0.489919	6.95291	43.9786	3.31982e-11	4.04847e-10	down	*	*	CHD8	chromodomain helicase DNA binding protein 8
ENSG00000125657	0.994423	6.61009	43.9749	3.32616e-11	4.05282e-10	up	*	*	TNFSF9	TNF superfamily member 9
ENSG00000164039	-1.30641	4.13052	43.9702	3.33405e-11	4.05907e-10	down	*	*	BDH2	3-hydroxybutyrate dehydrogenase 2
ENSG00000071564	-0.469716	7.76714	43.9269	3.40871e-11	4.14651e-10	down	*	*	TCF3	transcription factor 3
ENSG00000182287	0.600929	7.35976	43.8812	3.48921e-11	4.24092e-10	up	*	*	AP1S2	adaptor related protein complex 1 sigma 2 subunit
ENSG00000171813	-0.932365	3.6646	43.7931	3.64989e-11	4.43252e-10	down	*	*	PWWP2B	PWWP domain containing 2B
ENSG00000105997	0.942161	4.04694	43.7841	3.66666e-11	4.44921e-10	up	*	*	HOXA3	homeobox A3
ENSG00000137054	0.510529	6.16778	43.7713	3.69085e-11	4.47485e-10	up	*	*	POLR1E	RNA polymerase I subunit E
ENSG00000138744	-1.57629	3.67649	43.76	3.71221e-11	4.49703e-10	down	*	*	NAAA	N-acylethanolamine acid amidase
ENSG00000089248	-0.523922	7.44629	43.7233	3.78235e-11	4.57821e-10	down	*	*	ERP29	endoplasmic reticulum protein 29
ENSG00000241015	1.1325	2.45262	43.7116	3.80517e-11	4.60203e-10	up	*	*	TPM3P9	tropomyosin 3 pseudogene 9
ENSG00000183876	3.49475	-0.234743	43.6751	3.87671e-11	4.68468e-10	up	*	*	ARSI	arylsulfatase family member I
ENSG00000163960	-0.701814	5.93486	43.6523	3.92207e-11	4.73558e-10	down	*	*	UBXN7	UBX domain protein 7
ENSG00000108557	-0.569037	6.30788	43.6353	3.95645e-11	4.77316e-10	down	*	*	RAI1	retinoic acid induced 1
ENSG00000141736	-0.443036	7.79563	43.589	4.05104e-11	4.88325e-10	down	*	*	ERBB2	erb-b2 receptor tyrosine kinase 2
ENSG00000109819	-2.4137	0.641347	43.5844	4.06066e-11	4.89082e-10	down	*	*	PPARGC1A	PPARG coactivator 1 alpha
ENSG00000225648	0.843164	3.81971	43.564	4.1031e-11	4.93788e-10	up	*	*	SBDSP1	SBDS, ribosome assembly guanine nucleotide exchange factor pseudogene 1
ENSG00000183778	-2.57004	-0.203107	43.5085	4.22112e-11	5.07574e-10	down	*	*	B3GALT5	beta-1,3-galactosyltransferase 5
ENSG00000086712	0.515943	6.72335	43.4759	4.29207e-11	5.15682e-10	up	*	*	TXLNG	taxilin gamma
ENSG00000104228	0.896282	4.90798	43.4738	4.29665e-11	5.15809e-10	up	*	*	TRIM35	tripartite motif containing 35
ENSG00000167157	-0.710813	5.18436	43.4616	4.32353e-11	5.18611e-10	down	*	*	PRRX2	paired related homeobox 2
ENSG00000167904	0.848308	4.10962	43.458	4.33149e-11	5.19141e-10	up	*	*	TMEM68	transmembrane protein 68
ENSG00000196642	-0.478102	7.33623	43.4474	4.35509e-11	5.21543e-10	down	*	*	RABL6	RAB, member RAS oncogene family like 6
ENSG00000106078	0.917185	4.70967	43.4295	4.39508e-11	5.25901e-10	up	*	*	COBL	cordon-bleu WH2 repeat protein
ENSG00000050344	-0.779021	4.49562	43.4013	4.45894e-11	5.33107e-10	down	*	*	NFE2L3	nuclear factor, erythroid 2 like 3
ENSG00000136144	-0.612507	4.90542	43.3776	4.51315e-11	5.39149e-10	down	*	*	RCBTB1	RCC1 and BTB domain containing protein 1
ENSG00000242372	0.64599	6.67889	43.3579	4.55884e-11	5.44162e-10	up	*	*	EIF6	eukaryotic translation initiation factor 6
ENSG00000163697	-0.713293	4.95977	43.2873	4.72651e-11	5.63717e-10	down	*	*	APBB2	amyloid beta precursor protein binding family B member 2
ENSG00000182050	-2.78837	1.00113	43.2849	4.73223e-11	5.6394e-10	down	*	*	MGAT4C	MGAT4 family member C
ENSG00000153179	-0.609246	6.61834	43.2759	4.75409e-11	5.66085e-10	down	*	*	RASSF3	Ras association domain family member 3
ENSG00000261824	1.00013	2.86647	43.2725	4.7623e-11	5.66602e-10	up	*	*	LINC00662	long intergenic non-protein coding RNA 662
ENSG00000106665	-0.887169	5.75056	43.2375	4.84836e-11	5.76373e-10	down	*	*	CLIP2	CAP-Gly domain containing linker protein 2
ENSG00000158715	1.10126	3.91031	43.2198	4.89226e-11	5.8112e-10	up	*	*	SLC45A3	solute carrier family 45 member 3
ENSG00000147996	1.18782	1.92175	43.2028	4.93507e-11	5.8573e-10	up	*	*	CBWD5	COBW domain containing 5
ENSG00000125629	-0.848091	4.04674	43.1883	4.97179e-11	5.8961e-10	down	*	*	INSIG2	insulin induced gene 2
ENSG00000108984	-1.44716	3.91003	43.1496	5.07099e-11	6.00887e-10	down	*	*	MAP2K6	mitogen-activated protein kinase kinase 6
ENSG00000164086	-0.766903	5.28202	43.1082	5.17956e-11	6.13257e-10	down	*	*	DUSP7	dual specificity phosphatase 7
ENSG00000158417	0.507294	7.61618	43.0829	5.24686e-11	6.20723e-10	up	*	*	EIF5B	eukaryotic translation initiation factor 5B
ENSG00000274712	-1.25798	2.47268	43.0257	5.40262e-11	6.38505e-10	down	*	*
ENSG00000166347	0.685769	4.82165	43.0233	5.4092e-11	6.38505e-10	up	*	*	CYB5A	cytochrome b5 type A
ENSG00000148908	-1.1699	6.79658	43.0229	5.41024e-11	6.38505e-10	down	*	*	RGS10	regulator of G-protein signaling 10
ENSG00000155097	0.603102	6.70212	43.0067	5.45537e-11	6.43311e-10	up	*	*	ATP6V1C1	ATPase H+ transporting V1 subunit C1
ENSG00000116096	-1.56998	1.98711	42.9922	5.49584e-11	6.47563e-10	down	*	*	SPR	sepiapterin reductase (7,8-dihydrobiopterin:NADP+ oxidoreductase)
ENSG00000261236	0.69946	7.91656	42.9529	5.60748e-11	6.5998e-10	up	*	*	BOP1	block of proliferation 1
ENSG00000163884	-1.25889	3.1342	42.9519	5.61024e-11	6.5998e-10	down	*	*	KLF15	Kruppel like factor 15
ENSG00000234961	-2.23895	0.582165	42.944	5.63305e-11	6.62132e-10	down	*	*
ENSG00000103365	-0.544716	6.83564	42.9381	5.64986e-11	6.63576e-10	down	*	*	GGA2	golgi associated, gamma adaptin ear containing, ARF binding protein 2
ENSG00000168427	-1.12903	3.01227	42.9239	5.69117e-11	6.67629e-10	down	*	*	KLHL30	kelch like family member 30
ENSG00000064601	-0.545643	7.94912	42.9231	5.69349e-11	6.67629e-10	down	*	*	CTSA	cathepsin A
ENSG00000131650	0.92053	4.20772	42.8784	5.82495e-11	6.82498e-10	up	*	*	KREMEN2	kringle containing transmembrane protein 2
ENSG00000164040	-0.60391	5.97316	42.8241	5.98907e-11	7.01166e-10	down	*	*	PGRMC2	progesterone receptor membrane component 2
ENSG00000114739	-0.716715	5.48614	42.7627	6.17995e-11	7.22936e-10	down	*	*	ACVR2B	activin A receptor type 2B
ENSG00000117114	-0.683196	9.50732	42.7286	6.28864e-11	7.35064e-10	down	*	*	ADGRL2	adhesion G protein-coupled receptor L2
ENSG00000184384	0.713606	4.93999	42.7193	6.31845e-11	7.37959e-10	up	*	*	MAML2	mastermind like transcriptional coactivator 2
ENSG00000104687	0.667652	7.7868	42.675	6.46338e-11	7.54285e-10	up	*	*	GSR	glutathione-disulfide reductase
ENSG00000086062	0.528136	7.98888	42.6731	6.46951e-11	7.54399e-10	up	*	*	B4GALT1	beta-1,4-galactosyltransferase 1
ENSG00000198218	-0.522396	6.8928	42.6365	6.59166e-11	7.6803e-10	down	*	*	QRICH1	glutamine rich 1
ENSG00000166847	0.48471	6.74093	42.5667	6.83124e-11	7.95312e-10	up	*	*	DCTN5	dynactin subunit 5
ENSG00000066735	-2.09651	1.99964	42.5437	6.91191e-11	8.04065e-10	down	*	*	KIF26A	kinesin family member 26A
ENSG00000169660	-1.15691	4.5258	42.5023	7.06003e-11	8.20645e-10	down	*	*	HEXDC	hexosaminidase D
ENSG00000173153	0.536346	5.31784	42.4733	7.16551e-11	8.32245e-10	up	*	*	ESRRA	estrogen related receptor alpha
ENSG00000162040	-2.9273	-0.215774	42.4083	7.40739e-11	8.59656e-10	down	*	*	HS3ST6	heparan sulfate-glucosamine 3-sulfotransferase 6
ENSG00000010322	-0.977269	7.41628	42.3516	7.62548e-11	8.84266e-10	down	*	*	NISCH	nischarin
ENSG00000132780	-0.538185	8.05727	42.3407	7.66803e-11	8.88497e-10	down	*	*	NASP	nuclear autoantigenic sperm protein
ENSG00000106993	0.737496	3.82564	42.3249	7.73018e-11	8.9499e-10	up	*	*	CDC37L1	cell division cycle 37 like 1
ENSG00000247121	2.0268	1.45588	42.3142	7.77275e-11	8.98687e-10	up	*	*
ENSG00000171914	-0.589435	9.40526	42.3138	7.77439e-11	8.98687e-10	down	*	*	TLN2	talin 2
ENSG00000163935	-0.660916	5.14974	42.2657	7.96795e-11	9.20335e-10	down	*	*	SFMBT1	Scm-like with four mbt domains 1
ENSG00000007866	0.637244	5.62781	42.1754	8.34421e-11	9.63036e-10	up	*	*	TEAD3	TEA domain transcription factor 3
ENSG00000177469	1.15705	9.15063	42.1145	8.60822e-11	9.92725e-10	up	*	*	CAVIN1	caveolae associated protein 1
ENSG00000023445	-2.82432	-0.134595	42.0675	8.81751e-11	1.01606e-09	down	*	*	BIRC3	baculoviral IAP repeat containing 3
ENSG00000128242	-1.19794	3.53529	42.0356	8.96255e-11	1.03196e-09	down	*	*	GAL3ST1	galactose-3-O-sulfotransferase 1
ENSG00000108018	-0.913572	5.18166	42.0053	9.10284e-11	1.04729e-09	down	*	*	SORCS1	sortilin related VPS10 domain containing receptor 1
ENSG00000104218	0.579981	5.53898	41.9433	9.39599e-11	1.08017e-09	up	*	*	CSPP1	centrosome and spindle pole associated protein 1
ENSG00000108604	0.696358	7.76085	41.9405	9.40918e-11	1.08066e-09	up	*	*	SMARCD2	SWI/SNF related, matrix associated, actin dependent regulator of chromatin, subfamily d, member 2
ENSG00000105281	0.776303	7.64174	41.9393	9.41499e-11	1.08066e-09	up	*	*	SLC1A5	solute carrier family 1 member 5
ENSG00000110237	0.515575	6.18664	41.9024	9.5947e-11	1.10042e-09	up	*	*	ARHGEF17	Rho guanine nucleotide exchange factor 17
ENSG00000262001	1.82183	1.67852	41.8969	9.62156e-11	1.10264e-09	up	*	*
ENSG00000006071	-2.69485	-0.00640744	41.8327	9.94251e-11	1.13853e-09	down	*	*	ABCC8	ATP binding cassette subfamily C member 8
ENSG00000213699	0.754342	5.68075	41.8112	1.00526e-10	1.15024e-09	up	*	*	SLC35F6	solute carrier family 35 member F6
ENSG00000176623	0.912505	5.13542	41.7875	1.01753e-10	1.16337e-09	up	*	*	RMDN1	regulator of microtubule dynamics 1
ENSG00000026103	1.47296	2.2973	41.7847	1.01895e-10	1.16408e-09	up	*	*	FAS	Fas cell surface death receptor
ENSG00000138796	-0.689492	4.18639	41.7773	1.02284e-10	1.16716e-09	down	*	*	HADH	hydroxyacyl-CoA dehydrogenase
ENSG00000162636	-0.956934	3.25274	41.7765	1.02324e-10	1.16716e-09	down	*	*	FAM102B	family with sequence similarity 102 member B
ENSG00000177614	-0.992102	6.48263	41.7642	1.02971e-10	1.17363e-09	down	*	*	PGBD5	piggyBac transposable element derived 5
ENSG00000133121	-0.820431	4.40073	41.7573	1.03338e-10	1.17689e-09	down	*	*	STARD13	StAR related lipid transfer domain containing 13
ENSG00000019582	3.65854	-0.25654	41.7423	1.04129e-10	1.18499e-09	up	*	*	CD74	CD74 molecule
ENSG00000163492	1.43915	4.89905	41.7351	1.04515e-10	1.18845e-09	up	*	*	CCDC141	coiled-coil domain containing 141
ENSG00000164114	1.1288	2.46711	41.7309	1.04743e-10	1.19012e-09	up	*	*	MAP9	microtubule associated protein 9
ENSG00000103496	0.593606	5.38705	41.7107	1.05829e-10	1.20152e-09	up	*	*	STX4	syntaxin 4
ENSG00000140600	1.06898	3.01237	41.6892	1.07e-10	1.21388e-09	up	*	*	SH3GL3	SH3 domain containing GRB2 like 3, endophilin A3
ENSG00000126778	-1.1402	2.50548	41.657	1.08773e-10	1.23304e-09	down	*	*	SIX1	SIX homeobox 1
ENSG00000197757	-3.02926	-0.142762	41.6452	1.09436e-10	1.2396e-09	down	*	*	HOXC6	homeobox C6
ENSG00000108641	0.862117	4.07482	41.6374	1.09873e-10	1.24359e-09	up	*	*	B9D1	B9 domain containing 1
ENSG00000180432	1.9161	1.23145	41.5923	1.12436e-10	1.27162e-09	up	*	*	CYP8B1	cytochrome P450 family 8 subfamily B member 1
ENSG00000244300	-1.07827	2.90353	41.5899	1.12571e-10	1.27176e-09	down	*	*
ENSG00000049449	-0.549938	6.91982	41.589	1.12622e-10	1.27176e-09	down	*	*	RCN1	reticulocalbin 1
ENSG00000005483	-0.550011	7.25893	41.587	1.12743e-10	1.27213e-09	down	*	*	KMT2E	lysine methyltransferase 2E
ENSG00000156639	0.460274	6.80721	41.5094	1.17303e-10	1.32257e-09	up	*	*	ZFAND3	zinc finger AN1-type containing 3
ENSG00000176153	2.75305	0.483881	41.4631	1.20117e-10	1.35325e-09	up	*	*	GPX2	glutathione peroxidase 2
ENSG00000163069	-0.639766	4.82874	41.4362	1.21783e-10	1.37098e-09	down	*	*	SGCB	sarcoglycan beta
ENSG00000075391	0.773584	4.99047	41.4278	1.22304e-10	1.37578e-09	up	*	*	RASAL2	RAS protein activator like 2
ENSG00000205336	1.97339	0.58028	41.3895	1.24725e-10	1.40194e-09	up	*	*	ADGRG1	adhesion G protein-coupled receptor G1
ENSG00000189298	-1.83666	1.85781	41.3333	1.28366e-10	1.44176e-09	down	*	*	ZKSCAN3	zinc finger with KRAB and SCAN domains 3
ENSG00000115155	2.16529	5.42952	41.2362	1.34903e-10	1.51401e-09	up	*	*	OTOF	otoferlin
ENSG00000162946	-1.27874	2.20034	41.2247	1.35696e-10	1.52175e-09	down	*	*	DISC1	disrupted in schizophrenia 1
ENSG00000035681	0.495983	5.52585	41.2124	1.36552e-10	1.53018e-09	up	*	*	NSMAF	neutral sphingomyelinase activation associated factor
ENSG00000124201	0.695825	5.9084	41.1687	1.39642e-10	1.56361e-09	up	*	*	ZNFX1	zinc finger NFX1-type containing 1
ENSG00000127955	-0.720104	6.22136	41.1139	1.43614e-10	1.60686e-09	down	*	*	GNAI1	G protein subunit alpha i1
ENSG00000162714	-0.470974	6.27129	41.0906	1.45335e-10	1.62486e-09	down	*	*	ZNF496	zinc finger protein 496
ENSG00000175550	0.758	6.28393	41.048	1.48533e-10	1.6583e-09	up	*	*	DRAP1	DR1 associated protein 1
ENSG00000103257	1.47551	9.4797	41.0463	1.48664e-10	1.6583e-09	up	*	*	SLC7A5	solute carrier family 7 member 5
ENSG00000163956	-0.761662	7.13771	41.0455	1.48728e-10	1.6583e-09	down	*	*	LRPAP1	LDL receptor related protein associated protein 1
ENSG00000138035	0.765948	6.19612	41.0448	1.48778e-10	1.6583e-09	up	*	*	PNPT1	polyribonucleotide nucleotidyltransferase 1
ENSG00000154175	-2.41999	3.38452	41.0118	1.51315e-10	1.68529e-09	down	*	*	ABI3BP	ABI family member 3 binding protein
ENSG00000100994	0.5077	7.15028	41.0038	1.51937e-10	1.69094e-09	up	*	*	PYGB	glycogen phosphorylase B
ENSG00000125170	-0.627448	5.35081	40.8389	1.65313e-10	1.8384e-09	down	*	*	DOK4	docking protein 4
ENSG00000198162	-0.599141	6.84966	40.7914	1.6938e-10	1.8822e-09	down	*	*	MAN1A2	mannosidase alpha class 1A member 2
ENSG00000175183	1.90046	6.69997	40.7554	1.72525e-10	1.91569e-09	up	*	*	CSRP2	cysteine and glycine rich protein 2
ENSG00000101843	0.692306	5.40466	40.7357	1.74276e-10	1.93367e-09	up	*	*	PSMD10	proteasome 26S subunit, non-ATPase 10
ENSG00000088808	-0.89549	5.07412	40.6815	1.79176e-10	1.98604e-09	down	*	*	PPP1R13B	protein phosphatase 1 regulatory subunit 13B
ENSG00000113407	0.554818	7.83091	40.6805	1.79267e-10	1.98604e-09	up	*	*	TARS	threonyl-tRNA synthetase
ENSG00000196876	-1.81345	3.05945	40.6174	1.85148e-10	2.04964e-09	down	*	*	SCN8A	sodium voltage-gated channel alpha subunit 8
ENSG00000130208	1.37071	3.94721	40.6125	1.85612e-10	2.05322e-09	up	*	*	APOC1	apolipoprotein C1
ENSG00000072163	1.99008	1.63053	40.6001	1.86799e-10	2.0648e-09	up	*	*	LIMS2	LIM zinc finger domain containing 2
ENSG00000152061	0.77866	5.99255	40.5857	1.88176e-10	2.07845e-09	up	*	*	RABGAP1L	RAB GTPase activating protein 1 like
ENSG00000106367	0.614066	6.34308	40.5758	1.89135e-10	2.08747e-09	up	*	*	AP1S1	adaptor related protein complex 1 sigma 1 subunit
ENSG00000162337	-0.636725	6.79873	40.5741	1.89297e-10	2.08769e-09	down	*	*	LRP5	LDL receptor related protein 5
ENSG00000179403	-0.949057	5.89222	40.5626	1.90413e-10	2.09841e-09	down	*	*	VWA1	von Willebrand factor A domain containing 1
ENSG00000108175	-0.697138	7.08898	40.5482	1.91826e-10	2.1124e-09	down	*	*	ZMIZ1	zinc finger MIZ-type containing 1
ENSG00000151849	-0.659962	5.05423	40.4987	1.96746e-10	2.16495e-09	down	*	*	CENPJ	centromere protein J
ENSG00000151150	-1.1015	4.96787	40.4659	2.00083e-10	2.19854e-09	down	*	*	ANK3	ankyrin 3
ENSG00000154917	-0.782496	4.42887	40.4657	2.00099e-10	2.19854e-09	down	*	*	RAB6B	RAB6B, member RAS oncogene family
ENSG00000119421	0.681844	5.70732	40.4475	2.01972e-10	2.21745e-09	up	*	*	NDUFA8	NADH:ubiquinone oxidoreductase subunit A8
ENSG00000171723	-0.515311	5.46164	40.401	2.06838e-10	2.26917e-09	down	*	*	GPHN	gephyrin
ENSG00000104177	-0.636345	5.69846	40.3979	2.07165e-10	2.27107e-09	down	*	*	MYEF2	myelin expression factor 2
ENSG00000168758	-0.596877	5.80081	40.3745	2.09657e-10	2.29666e-09	down	*	*	SEMA4C	semaphorin 4C
ENSG00000125843	0.770177	3.69681	40.3682	2.10336e-10	2.30238e-09	up	*	*	AP5S1	adaptor related protein complex 5 sigma 1 subunit
ENSG00000117713	-0.460083	8.005	40.3637	2.1082e-10	2.30595e-09	down	*	*	ARID1A	AT-rich interaction domain 1A
ENSG00000112130	0.565775	5.11325	40.3585	2.11383e-10	2.31039e-09	up	*	*	RNF8	ring finger protein 8
ENSG00000072042	-0.597018	5.83978	40.3493	2.12379e-10	2.31954e-09	down	*	*	RDH11	retinol dehydrogenase 11 (all-trans/9-cis/11-cis)
ENSG00000131941	0.830077	6.21158	40.3021	2.17576e-10	2.37395e-09	up	*	*	RHPN2	rhophilin Rho GTPase binding protein 2
ENSG00000123384	-0.53671	7.54333	40.3011	2.17685e-10	2.37395e-09	down	*	*	LRP1	LDL receptor related protein 1
ENSG00000147364	1.14528	3.6874	40.256	2.22766e-10	2.42631e-09	up	*	*	FBXO25	F-box protein 25
ENSG00000136478	0.598477	5.35127	40.2556	2.22818e-10	2.42631e-09	up	*	*	TEX2	testis expressed 2
ENSG00000226137	-0.693131	4.75107	40.1039	2.40805e-10	2.62023e-09	down	*	*	BAIAP2-AS1	BAIAP2 antisense RNA 1 (head to head)
ENSG00000164615	-0.66951	5.25063	40.0923	2.42238e-10	2.63387e-09	down	*	*	CAMLG	calcium modulating ligand
ENSG00000176490	-0.704551	4.96324	40.0518	2.47314e-10	2.68707e-09	down	*	*	DIRAS1	DIRAS family GTPase 1
ENSG00000114631	-0.744596	6.66986	39.9697	2.57931e-10	2.80034e-09	down	*	*	PODXL2	podocalyxin like 2
ENSG00000124787	1.28574	3.24945	39.9267	2.6367e-10	2.86053e-09	up	*	*	RPP40	ribonuclease P/MRP subunit p40
ENSG00000196139	2.60985	0.322993	39.8866	2.69146e-10	2.91777e-09	up	*	*	AKR1C3	aldo-keto reductase family 1 member C3
ENSG00000143514	-0.600367	7.22809	39.8405	2.75571e-10	2.98522e-09	down	*	*	TP53BP2	tumor protein p53 binding protein 2
ENSG00000072840	-0.874055	5.44781	39.8382	2.75897e-10	2.98654e-09	down	*	*	EVC	EvC ciliary complex subunit 1
ENSG00000129084	0.698269	5.96501	39.8198	2.78504e-10	3.01253e-09	up	*	*	PSMA1	proteasome subunit alpha 1
ENSG00000109654	-0.999154	4.66659	39.8143	2.79289e-10	3.0188e-09	down	*	*	TRIM2	tripartite motif containing 2
ENSG00000088899	0.952031	5.44143	39.7573	2.8756e-10	3.10591e-09	up	*	*	LZTS3	leucine zipper tumor suppressor family member 3
ENSG00000005302	-0.664757	4.91591	39.7446	2.89435e-10	3.12385e-09	down	*	*	MSL3	male-specific lethal 3 homolog (Drosophila)
ENSG00000249550	2.85691	0.503755	39.7311	2.91451e-10	3.14329e-09	up	*	*	LINC01234	long intergenic non-protein coding RNA 1234
ENSG00000168566	-0.638097	5.51288	39.6975	2.96502e-10	3.19541e-09	down	*	*	SNRNP48	small nuclear ribonucleoprotein U11/U12 subunit 48
ENSG00000259230	2.09962	1.24699	39.639	3.05524e-10	3.29022e-09	up	*	*	LINC02323	long intergenic non-protein coding RNA 2323
ENSG00000110011	-0.641644	5.01619	39.6196	3.08571e-10	3.3206e-09	down	*	*	DNAJC4	DnaJ heat shock protein family (Hsp40) member C4
ENSG00000140694	0.652708	6.23994	39.6032	3.11176e-10	3.34617e-09	up	*	*	PARN	poly(A)-specific ribonuclease
ENSG00000158006	0.766222	4.1776	39.5051	3.27204e-10	3.51594e-09	up	*	*	PAFAH2	platelet activating factor acetylhydrolase 2
ENSG00000145824	-1.36505	7.06488	39.4887	3.29964e-10	3.543e-09	down	*	*	CXCL14	C-X-C motif chemokine ligand 14
ENSG00000187840	0.958138	6.73021	39.474	3.3246e-10	3.56719e-09	up	*	*	EIF4EBP1	eukaryotic translation initiation factor 4E binding protein 1
ENSG00000105223	-0.46024	7.94226	39.4219	3.41438e-10	3.66083e-09	down	*	*	PLD3	phospholipase D family member 3
ENSG00000168137	-0.496647	7.38769	39.3647	3.5159e-10	3.76692e-09	down	*	*	SETD5	SET domain containing 5
ENSG00000147852	0.692437	6.44861	39.3576	3.5288e-10	3.77798e-09	up	*	*	VLDLR	very low density lipoprotein receptor
ENSG00000178467	-1.29059	3.28947	39.3333	3.57289e-10	3.82239e-09	down	*	*	P4HTM	prolyl 4-hydroxylase, transmembrane
ENSG00000143036	-0.719842	6.68536	39.2961	3.64174e-10	3.89321e-09	down	*	*	SLC44A3	solute carrier family 44 member 3
ENSG00000134602	-1.39257	1.28757	39.2704	3.68998e-10	3.9419e-09	down	*	*	STK26	serine/threonine kinase 26
ENSG00000187372	-0.849078	4.27477	39.2622	3.7054e-10	3.95548e-09	down	*	*	PCDHB13	protocadherin beta 13
ENSG00000198892	0.884832	3.06152	39.2092	3.80751e-10	4.06153e-09	up	*	*	SHISA4	shisa family member 4
ENSG00000133706	0.434488	7.43405	39.2075	3.81068e-10	4.06196e-09	up	*	*	LARS	leucyl-tRNA synthetase
ENSG00000182103	-2.52061	4.3652	39.1822	3.86045e-10	4.11201e-09	down	*	*	FAM181B	family with sequence similarity 181 member B
ENSG00000188706	0.601858	6.22093	39.1753	3.87406e-10	4.12351e-09	up	*	*	ZDHHC9	zinc finger DHHC-type containing 9
ENSG00000158292	-0.972569	3.4676	39.1657	3.89315e-10	4.14081e-09	down	*	*	GPR153	G protein-coupled receptor 153
ENSG00000160948	0.574798	6.33213	39.1257	3.97378e-10	4.22351e-09	up	*	*	VPS28	VPS28, ESCRT-I subunit
ENSG00000182809	-1.02573	3.03749	39.0521	4.12651e-10	4.38266e-09	down	*	*	CRIP2	cysteine rich protein 2
ENSG00000137996	0.638069	4.94633	39.0439	4.14382e-10	4.39786e-09	up	*	*	RTCA	RNA 3'-terminal phosphate cyclase
ENSG00000088538	-1.75242	1.53174	39.0388	4.15466e-10	4.40617e-09	down	*	*	DOCK3	dedicator of cytokinesis 3
ENSG00000142798	-0.87096	7.46404	38.9956	4.24751e-10	4.50138e-09	down	*	*	HSPG2	heparan sulfate proteoglycan 2
ENSG00000049860	-0.874266	7.31195	38.9876	4.26499e-10	4.51664e-09	down	*	*	HEXB	hexosaminidase subunit beta
ENSG00000204991	-0.70146	5.22134	38.9663	4.31193e-10	4.56304e-09	down	*	*	SPIRE2	spire type actin nucleation factor 2
ENSG00000100078	-1.63988	3.58761	38.9407	4.36872e-10	4.6198e-09	down	*	*	PLA2G3	phospholipase A2 group III
ENSG00000181690	1.19126	4.13255	38.9341	4.38359e-10	4.63218e-09	up	*	*	PLAG1	PLAG1 zinc finger
ENSG00000125347	1.01723	2.55136	38.9154	4.42572e-10	4.67333e-09	up	*	*	IRF1	interferon regulatory factor 1
ENSG00000140511	0.641959	7.42497	38.7772	4.75037e-10	5.01253e-09	up	*	*	HAPLN3	hyaluronan and proteoglycan link protein 3
ENSG00000171791	-0.909144	5.59702	38.7581	4.79705e-10	5.05814e-09	down	*	*	BCL2	BCL2, apoptosis regulator
ENSG00000100139	0.753475	6.66757	38.7432	4.83387e-10	5.0933e-09	up	*	*	MICALL1	MICAL like 1
ENSG00000187554	-1.52627	2.15235	38.7131	4.90896e-10	5.1687e-09	down	*	*	TLR5	toll like receptor 5
ENSG00000119242	-1.11457	3.6369	38.7028	4.935e-10	5.19239e-09	down	*	*	CCDC92	coiled-coil domain containing 92
ENSG00000110172	0.663568	5.90039	38.6624	5.03815e-10	5.29711e-09	up	*	*	CHORDC1	cysteine and histidine rich domain containing 1
ENSG00000084234	-0.41289	10.3411	38.6325	5.11592e-10	5.37502e-09	down	*	*	APLP2	amyloid beta precursor like protein 2
ENSG00000112699	0.562095	4.83115	38.6212	5.14576e-10	5.4025e-09	up	*	*	GMDS	GDP-mannose 4,6-dehydratase
ENSG00000114854	-0.933768	5.65847	38.598	5.20711e-10	5.46299e-09	down	*	*	TNNC1	troponin C1, slow skeletal and cardiac type
ENSG00000118194	1.1321	3.94737	38.5896	5.2298e-10	5.48287e-09	up	*	*	TNNT2	troponin T2, cardiac type
ENSG00000153094	-1.19459	6.13698	38.5606	5.30798e-10	5.56085e-09	down	*	*	BCL2L11	BCL2 like 11
ENSG00000148737	-0.588628	6.07852	38.5522	5.33074e-10	5.58071e-09	down	*	*	TCF7L2	transcription factor 7 like 2
ENSG00000245910	0.54499	6.16346	38.4449	5.63222e-10	5.89211e-09	up	*	*
ENSG00000230356	-1.12432	3.18074	38.4365	5.65638e-10	5.91315e-09	down	*	*
ENSG00000157404	-2.46038	4.13214	38.4148	5.71958e-10	5.97497e-09	down	*	*	KIT	KIT proto-oncogene receptor tyrosine kinase
ENSG00000115541	0.645647	5.79192	38.3989	5.76653e-10	6.01972e-09	up	*	*	HSPE1	heat shock protein family E (Hsp10) member 1
ENSG00000052749	0.550843	6.89237	38.3934	5.78283e-10	6.02855e-09	up	*	*	RRP12	ribosomal RNA processing 12 homolog
ENSG00000186318	-0.787721	4.21491	38.3932	5.78323e-10	6.02855e-09	down	*	*	BACE1	beta-secretase 1
ENSG00000177732	-0.575519	6.68256	38.3732	5.84292e-10	6.08645e-09	down	*	*	SOX12	SRY-box 12
ENSG00000155100	0.698825	4.30488	38.3534	5.90252e-10	6.14416e-09	up	*	*	OTUD6B	OTU domain containing 6B
ENSG00000118503	0.959059	3.16068	38.3307	5.97167e-10	6.21172e-09	up	*	*	TNFAIP3	TNF alpha induced protein 3
ENSG00000180155	-1.59472	2.22742	38.3216	5.99943e-10	6.23289e-09	down	*	*	LYNX1	Ly6/neurotoxin 1
ENSG00000100345	0.485826	8.85331	38.3213	6.00053e-10	6.23289e-09	up	*	*	MYH9	myosin heavy chain 9
ENSG00000100418	0.514622	6.17769	38.3133	6.02503e-10	6.2539e-09	up	*	*	DESI1	desumoylating isopeptidase 1
ENSG00000213347	-0.812756	4.84558	38.2816	6.12365e-10	6.35177e-09	down	*	*	MXD3	MAX dimerization protein 3
ENSG00000173473	-0.465082	8.28795	38.2661	6.17257e-10	6.39798e-09	down	*	*	SMARCC1	SWI/SNF related, matrix associated, actin dependent regulator of chromatin subfamily c member 1
ENSG00000185650	-1.09548	7.75025	38.254	6.21099e-10	6.43325e-09	down	*	*	ZFP36L1	ZFP36 ring finger protein like 1
ENSG00000135002	0.851181	5.86631	38.2315	6.28307e-10	6.50331e-09	up	*	*	RFK	riboflavin kinase
ENSG00000276600	1.79285	2.3438	38.2252	6.30326e-10	6.5196e-09	up	*	*	RAB7B	RAB7B, member RAS oncogene family
ENSG00000137106	0.495394	7.1599	38.2181	6.32623e-10	6.53874e-09	up	*	*	GRHPR	glyoxylate and hydroxypyruvate reductase
ENSG00000204262	-2.26072	1.24113	38.2104	6.3513e-10	6.56002e-09	down	*	*	COL5A2	collagen type V alpha 2 chain
ENSG00000184226	2.02983	2.04077	38.1978	6.39243e-10	6.59785e-09	up	*	*	PCDH9	protocadherin 9
ENSG00000107263	-0.634673	8.11514	38.1881	6.42419e-10	6.62596e-09	down	*	*	RAPGEF1	Rap guanine nucleotide exchange factor 1
ENSG00000138678	-0.958673	5.20342	38.1495	6.5526e-10	6.75365e-09	down	*	*	GPAT3	glycerol-3-phosphate acyltransferase 3
ENSG00000180818	-2.13516	0.835509	38.1372	6.59396e-10	6.7915e-09	down	*	*	HOXC10	homeobox C10
ENSG00000162105	1.24356	2.18206	38.0648	6.84345e-10	7.04352e-09	up	*	*	SHANK2	SH3 and multiple ankyrin repeat domains 2
ENSG00000109099	0.987592	4.16902	38.0527	6.88603e-10	7.08236e-09	up	*	*	PMP22	peripheral myelin protein 22
ENSG00000104450	1.3791	5.59671	38.0347	6.94986e-10	7.143e-09	up	*	*	SPAG1	sperm associated antigen 1
ENSG00000142185	0.937093	3.68907	38.0223	6.99409e-10	7.18341e-09	up	*	*	TRPM2	transient receptor potential cation channel subfamily M member 2
ENSG00000091073	0.789446	4.42624	38.0103	7.03735e-10	7.22278e-09	up	*	*	DTX2	deltex E3 ubiquitin ligase 2
ENSG00000160213	-0.470549	5.9599	38.0084	7.0439e-10	7.22443e-09	down	*	*	CSTB	cystatin B
ENSG00000109436	-0.767169	5.57195	37.9082	7.41519e-10	7.59992e-09	down	*	*	TBC1D9	TBC1 domain family member 9
ENSG00000162591	-0.981787	4.51478	37.8856	7.50169e-10	7.6832e-09	down	*	*	MEGF6	multiple EGF like domains 6
ENSG00000106714	1.96291	2.13042	37.88	7.52343e-10	7.70008e-09	up	*	*	CNTNAP3	contactin associated protein-like 3
ENSG00000104756	0.704683	5.05742	37.8565	7.61461e-10	7.78796e-09	up	*	*	KCTD9	potassium channel tetramerization domain containing 9
ENSG00000159921	-0.632321	5.00085	37.7956	7.85584e-10	8.02907e-09	down	*	*	GNE	glucosamine (UDP-N-acetyl)-2-epimerase/N-acetylmannosamine kinase
ENSG00000152642	0.934427	5.36308	37.7908	7.87524e-10	8.04329e-09	up	*	*	GPD1L	glycerol-3-phosphate dehydrogenase 1-like
ENSG00000172086	-1.96491	1.76029	37.7881	7.88627e-10	8.04894e-09	down	*	*	KRCC1	lysine rich coiled-coil 1
ENSG00000167767	1.6207	2.76517	37.7794	7.92125e-10	8.07901e-09	up	*	*	KRT80	keratin 80
ENSG00000168286	-0.529215	5.39652	37.778	7.92706e-10	8.07932e-09	down	*	*	THAP11	THAP domain containing 11
ENSG00000173868	1.48345	3.50696	37.7685	7.9658e-10	8.11315e-09	up	*	*	PHOSPHO1	phosphoethanolamine/phosphocholine phosphatase
ENSG00000169926	-0.631955	6.86151	37.767	7.9721e-10	8.11392e-09	down	*	*	KLF13	Kruppel like factor 13
ENSG00000067177	-0.965456	3.59168	37.764	7.98402e-10	8.12041e-09	down	*	*	PHKA1	phosphorylase kinase regulatory subunit alpha 1
ENSG00000163961	-0.653749	4.58427	37.7278	8.13381e-10	8.26703e-09	down	*	*	RNF168	ring finger protein 168
ENSG00000015133	-0.563269	5.38665	37.7046	8.23107e-10	8.36007e-09	down	*	*	CCDC88C	coiled-coil domain containing 88C
ENSG00000164300	1.07219	5.94509	37.6916	8.28627e-10	8.41031e-09	up	*	*	SERINC5	serine incorporator 5
ENSG00000091039	0.464197	6.06429	37.6848	8.31502e-10	8.43364e-09	up	*	*	OSBPL8	oxysterol binding protein like 8
ENSG00000143819	-1.16579	7.60016	37.6691	8.38229e-10	8.49599e-09	down	*	*	EPHX1	epoxide hydrolase 1
ENSG00000176244	-1.30528	1.73065	37.6421	8.49903e-10	8.60835e-09	down	*	*	ACBD7	acyl-CoA binding domain containing 7
ENSG00000164695	1.63828	2.45285	37.6174	8.60746e-10	8.71216e-09	up	*	*	CHMP4C	charged multivesicular body protein 4C
ENSG00000184162	0.651449	4.61293	37.6141	8.62206e-10	8.7209e-09	up	*	*	NR2C2AP	nuclear receptor 2C2 associated protein
ENSG00000124226	0.475775	6.76854	37.6121	8.63075e-10	8.72367e-09	up	*	*	RNF114	ring finger protein 114
ENSG00000134686	-0.618506	6.43128	37.6086	8.64627e-10	8.73333e-09	down	*	*	PHC2	polyhomeotic homolog 2
ENSG00000022567	0.670844	4.96946	37.5958	8.70318e-10	8.78476e-09	up	*	*	SLC45A4	solute carrier family 45 member 4
ENSG00000162736	-0.441285	7.81666	37.5712	8.81368e-10	8.89017e-09	down	*	*	NCSTN	nicastrin
ENSG00000112210	0.624151	4.72655	37.4773	9.24821e-10	9.32204e-09	up	*	*	RAB23	RAB23, member RAS oncogene family
ENSG00000056487	-1.97904	0.632806	37.4583	9.33906e-10	9.40714e-09	down	*	*	PHF21B	PHD finger protein 21B
ENSG00000189190	0.958346	3.70856	37.4555	9.35234e-10	9.41405e-09	up	*	*	ZNF600	zinc finger protein 600
ENSG00000070814	0.511408	8.26801	37.4307	9.47197e-10	9.52792e-09	up	*	*	TCOF1	treacle ribosome biogenesis factor 1
ENSG00000120053	0.520623	6.06623	37.3185	1.00329e-09	1.00852e-08	up	*	*	GOT1	glutamic-oxaloacetic transaminase 1
ENSG00000185033	-0.530185	5.3862	37.2812	1.02266e-09	1.02729e-08	down	*	*	SEMA4B	semaphorin 4B
ENSG00000119699	-1.31688	2.0144	37.2752	1.0258e-09	1.02974e-08	down	*	*	TGFB3	transforming growth factor beta 3
ENSG00000106633	3.64699	-0.697524	37.2683	1.02944e-09	1.03269e-08	up	*	*	GCK	glucokinase
ENSG00000126010	1.8045	1.27974	37.2441	1.04231e-09	1.04488e-08	up	*	*	GRPR	gastrin releasing peptide receptor
ENSG00000229124	-2.36962	0.443622	37.2143	1.05833e-09	1.06022e-08	down	*	*	VIM-AS1	VIM antisense RNA 1
ENSG00000136933	0.868002	4.96858	37.1964	1.06813e-09	1.0693e-08	up	*	*	RABEPK	Rab9 effector protein with kelch motifs
ENSG00000165512	-0.714944	5.10424	37.1729	1.08108e-09	1.08152e-08	down	*	*	ZNF22	zinc finger protein 22
ENSG00000134897	0.817939	3.72739	37.1562	1.09033e-09	1.09003e-08	up	*	*	BIVM	basic, immunoglobulin-like variable motif containing
ENSG00000204351	0.518524	6.40536	37.1537	1.09177e-09	1.09073e-08	up	*	*	SKIV2L	Ski2 like RNA helicase
ENSG00000141258	-0.95502	6.76693	37.1419	1.09836e-09	1.09656e-08	down	*	*	SGSM2	small G protein signaling modulator 2
ENSG00000101144	0.566635	8.95911	37.1382	1.10047e-09	1.09792e-08	up	*	*	BMP7	bone morphogenetic protein 7
ENSG00000030110	0.589546	4.50899	37.1045	1.11968e-09	1.11632e-08	up	*	*	BAK1	BCL2 antagonist/killer 1
ENSG00000112335	0.64776	7.66664	37.099	1.12282e-09	1.1187e-08	up	*	*	SNX3	sorting nexin 3
ENSG00000125841	-0.701806	4.50931	37.0807	1.13342e-09	1.12849e-08	down	*	*	NRSN2	neurensin 2
ENSG00000121068	0.910176	3.04046	37.0671	1.14132e-09	1.13559e-08	up	*	*	TBX2	T-box 2
ENSG00000140612	-0.639196	7.32822	37.0557	1.14803e-09	1.14148e-08	down	*	*	SEC11A	SEC11 homolog A, signal peptidase complex subunit
ENSG00000089902	-0.600265	5.4292	37.019	1.16983e-09	1.16237e-08	down	*	*	RCOR1	REST corepressor 1
ENSG00000151012	1.24779	3.95196	36.9945	1.18464e-09	1.17629e-08	up	*	*	SLC7A11	solute carrier family 7 member 11
ENSG00000185880	1.12476	3.34251	36.9667	1.20164e-09	1.19236e-08	up	*	*	TRIM69	tripartite motif containing 69
ENSG00000185818	-1.00446	3.97779	36.9126	1.23547e-09	1.2251e-08	down	*	*	NAT8L	N-acetyltransferase 8 like
ENSG00000147457	0.518118	6.06906	36.9056	1.2399e-09	1.22865e-08	up	*	*	CHMP7	charged multivesicular body protein 7
ENSG00000103415	0.774825	6.05611	36.8676	1.2643e-09	1.25199e-08	up	*	*	HMOX2	heme oxygenase 2
ENSG00000162896	-2.33363	-0.145253	36.7846	1.31925e-09	1.30552e-08	down	*	*	PIGR	polymeric immunoglobulin receptor
ENSG00000184640	-0.528859	8.23597	36.779	1.32311e-09	1.30846e-08	down	*	*	SEPT9	septin 9
ENSG00000164707	-1.98065	4.26544	36.7586	1.337e-09	1.3213e-08	down	*	*	SLC13A4	solute carrier family 13 member 4
ENSG00000177565	-0.542248	6.0141	36.6917	1.38369e-09	1.36583e-08	down	*	*	TBL1XR1	transducin beta like 1 X-linked receptor 1
ENSG00000100815	-0.802357	4.50445	36.6914	1.38392e-09	1.36583e-08	down	*	*	TRIP11	thyroid hormone receptor interactor 11
ENSG00000100697	-0.478659	5.99989	36.6773	1.39395e-09	1.3748e-08	down	*	*	DICER1	dicer 1, ribonuclease III
ENSG00000112343	-0.775907	4.12028	36.6568	1.40864e-09	1.38835e-08	down	*	*	TRIM38	tripartite motif containing 38
ENSG00000150093	-0.462508	8.1354	36.6123	1.44123e-09	1.41952e-08	down	*	*	ITGB1	integrin subunit beta 1
ENSG00000184702	-0.671884	5.022	36.5996	1.45059e-09	1.42778e-08	down	*	*	SEPT5	septin 5
ENSG00000188747	-1.71402	2.60574	36.5734	1.47023e-09	1.44614e-08	down	*	*	NOXA1	NADPH oxidase activator 1
ENSG00000106780	0.773577	5.71806	36.5639	1.47741e-09	1.45223e-08	up	*	*	MEGF9	multiple EGF like domains 9
ENSG00000187550	2.88412	-0.643406	36.4985	1.5278e-09	1.50018e-08	up	*	*	SBK2	SH3 domain binding kinase family member 2
ENSG00000114796	-1.30387	5.59107	36.498	1.52824e-09	1.50018e-08	down	*	*	KLHL24	kelch like family member 24
ENSG00000130758	-1.00041	3.66257	36.484	1.53926e-09	1.50998e-08	down	*	*	MAP3K10	mitogen-activated protein kinase kinase kinase 10
ENSG00000175592	1.94014	0.823396	36.4398	1.57455e-09	1.54275e-08	up	*	*	FOSL1	FOS like 1, AP-1 transcription factor subunit
ENSG00000084731	-0.860584	4.72367	36.4395	1.57477e-09	1.54275e-08	down	*	*	KIF3C	kinesin family member 3C
ENSG00000180787	1.38648	3.25319	36.429	1.58327e-09	1.55004e-08	up	*	*	ZFP3	ZFP3 zinc finger protein
ENSG00000180806	-1.26696	1.99018	36.4139	1.59564e-09	1.56111e-08	down	*	*	HOXC9	homeobox C9
ENSG00000117724	-0.743431	7.48838	36.3668	1.63464e-09	1.59819e-08	down	*	*	CENPF	centromere protein F
ENSG00000105559	-1.23623	2.18721	36.3641	1.6369e-09	1.59933e-08	down	*	*	PLEKHA4	pleckstrin homology domain containing A4
ENSG00000249599	-1.71685	1.51715	36.3033	1.68877e-09	1.64891e-08	down	*	*
ENSG00000084710	-1.1781	1.76	36.297	1.69422e-09	1.65313e-08	down	*	*	EFR3B	EFR3 homolog B
ENSG00000065150	0.488187	9.74578	36.2834	1.70614e-09	1.66365e-08	up	*	*	IPO5	importin 5
ENSG00000107745	-0.488642	6.2247	36.2729	1.71534e-09	1.67073e-08	down	*	*	MICU1	mitochondrial calcium uptake 1
ENSG00000165912	-0.772787	4.24738	36.2725	1.71568e-09	1.67073e-08	down	*	*	PACSIN3	protein kinase C and casein kinase substrate in neurons 3
ENSG00000132589	-0.494492	7.07082	36.2161	1.76601e-09	1.71861e-08	down	*	*	FLOT2	flotillin 2
ENSG00000185615	-2.1127	2.19385	36.177	1.80181e-09	1.75228e-08	down	*	*	PDIA2	protein disulfide isomerase family A member 2
ENSG00000065615	0.793158	4.82177	36.1747	1.80394e-09	1.75319e-08	up	*	*	CYB5R4	cytochrome b5 reductase 4
ENSG00000087303	-0.918291	6.26637	36.1713	1.80711e-09	1.7551e-08	down	*	*	NID2	nidogen 2
ENSG00000072609	0.583134	5.23886	36.13	1.84579e-09	1.79147e-08	up	*	*	CHFR	checkpoint with forkhead and ring finger domains
ENSG00000165997	-0.478072	6.30245	36.1276	1.84814e-09	1.79147e-08	down	*	*	ARL5B	ADP ribosylation factor like GTPase 5B
ENSG00000152056	1.04276	3.05669	36.1275	1.84823e-09	1.79147e-08	up	*	*	AP1S3	adaptor related protein complex 1 sigma 3 subunit
ENSG00000122707	-0.805719	4.65283	36.1241	1.85142e-09	1.79338e-08	down	*	*	RECK	reversion inducing cysteine rich protein with kazal motifs
ENSG00000133739	-1.26947	1.75352	36.1156	1.85954e-09	1.80005e-08	down	*	*	LRRCC1	leucine rich repeat and coiled-coil centrosomal protein 1
ENSG00000114544	-0.621627	4.85038	36.1089	1.86593e-09	1.80505e-08	down	*	*	SLC41A3	solute carrier family 41 member 3
ENSG00000119900	0.956629	5.83497	36.0535	1.91974e-09	1.85588e-08	up	*	*	OGFRL1	opioid growth factor receptor like 1
ENSG00000166803	-0.89455	3.75621	36.0266	1.94641e-09	1.88041e-08	down	*	*	PCLAF	PCNA clamp associated factor
ENSG00000261655	1.86556	2.24752	36.0135	1.95951e-09	1.89183e-08	up	*	*
ENSG00000006118	-0.449387	8.0841	36.001	1.97218e-09	1.90281e-08	down	*	*	TMEM132A	transmembrane protein 132A
ENSG00000091436	0.722522	6.10026	35.9995	1.97366e-09	1.90298e-08	up	*	*	MAP3K20	mitogen-activated protein kinase kinase kinase 20
ENSG00000011426	0.841475	7.81006	35.9866	1.98675e-09	1.91434e-08	up	*	*	ANLN	anillin actin binding protein
ENSG00000013375	0.549126	5.61318	35.9794	1.99411e-09	1.92017e-08	up	*	*	PGM3	phosphoglucomutase 3
ENSG00000130545	1.69984	1.66577	35.9766	1.997e-09	1.92169e-08	up	*	*	CRB3	crumbs 3, cell polarity complex component
ENSG00000165271	0.640718	6.16808	35.9044	2.07239e-09	1.99292e-08	up	*	*	NOL6	nucleolar protein 6
ENSG00000110723	1.7073	1.6488	35.8703	2.10904e-09	2.02684e-08	up	*	*	EXPH5	exophilin 5
ENSG00000179776	0.545733	7.3904	35.8679	2.11159e-09	2.02796e-08	up	*	*	CDH5	cadherin 5
ENSG00000173848	-0.740711	6.93792	35.8532	2.12761e-09	2.04201e-08	down	*	*	NET1	neuroepithelial cell transforming 1
ENSG00000174839	-0.547042	4.82152	35.8148	2.16993e-09	2.08126e-08	down	*	*	DENND6A	DENN domain containing 6A
ENSG00000127329	-2.41837	-0.0877684	35.7568	2.23549e-09	2.14274e-08	down	*	*	PTPRB	protein tyrosine phosphatase, receptor type B
ENSG00000188938	0.522184	5.41607	35.7306	2.2658e-09	2.17037e-08	up	*	*	FAM120AOS	family with sequence similarity 120A opposite strand
ENSG00000168769	-0.826731	4.91234	35.7153	2.28363e-09	2.18602e-08	down	*	*	TET2	tet methylcytosine dioxygenase 2
ENSG00000118482	-0.491925	6.24833	35.7137	2.28553e-09	2.18641e-08	down	*	*	PHF3	PHD finger protein 3
ENSG00000166734	-0.486202	6.03215	35.6954	2.30703e-09	2.20553e-08	down	*	*	CASC4	cancer susceptibility 4
ENSG00000266709	-3.09351	-0.57482	35.6785	2.32718e-09	2.22334e-08	down	*	*	MGC12916	uncharacterized protein MGC12916
ENSG00000135486	-0.454718	8.42193	35.6729	2.33392e-09	2.22833e-08	down	*	*	HNRNPA1	heterogeneous nuclear ribonucleoprotein A1
ENSG00000182326	1.69104	1.25183	35.6621	2.34691e-09	2.23927e-08	up	*	*	C1S	complement C1s
ENSG00000107816	-0.513163	6.93565	35.6367	2.37765e-09	2.26713e-08	down	*	*	LZTS2	leucine zipper tumor suppressor 2
ENSG00000163513	0.572979	7.91246	35.6262	2.39049e-09	2.27789e-08	up	*	*	TGFBR2	transforming growth factor beta receptor 2
ENSG00000123636	-0.597796	5.05736	35.5933	2.43122e-09	2.31519e-08	down	*	*	BAZ2B	bromodomain adjacent to zinc finger domain 2B
ENSG00000115758	0.619526	7.81166	35.5898	2.4356e-09	2.31786e-08	up	*	*	ODC1	ornithine decarboxylase 1
ENSG00000047457	0.811955	5.9499	35.5676	2.46353e-09	2.34291e-08	up	*	*	CP	ceruloplasmin
ENSG00000227036	-1.35855	1.48562	35.5641	2.468e-09	2.34564e-08	down	*	*	LINC00511	long intergenic non-protein coding RNA 511
ENSG00000148798	0.985166	3.26044	35.5296	2.51204e-09	2.38595e-08	up	*	*	INA	internexin neuronal intermediate filament protein alpha
ENSG00000139287	6.26523	-0.957444	35.5216	2.52244e-09	2.39427e-08	up	*	*	TPH2	tryptophan hydroxylase 2
ENSG00000131508	0.586618	8.00145	35.5182	2.52674e-09	2.39681e-08	up	*	*	UBE2D2	ubiquitin conjugating enzyme E2 D2
ENSG00000126524	0.621673	6.26735	35.5059	2.54282e-09	2.41049e-08	up	*	*	SBDS	SBDS, ribosome assembly guanine nucleotide exchange factor
ENSG00000130706	0.617766	7.13086	35.4954	2.55648e-09	2.42188e-08	up	*	*	ADRM1	adhesion regulating molecule 1
ENSG00000164253	0.577118	4.84882	35.4899	2.5638e-09	2.42724e-08	up	*	*	WDR41	WD repeat domain 41
ENSG00000103653	-0.553398	6.09471	35.4752	2.58321e-09	2.44403e-08	down	*	*	CSK	CSK, non-receptor tyrosine kinase
ENSG00000116001	-0.568351	6.47384	35.4221	2.65458e-09	2.50994e-08	down	*	*	TIA1	TIA1 cytotoxic granule associated RNA binding protein
ENSG00000167778	0.62754	5.14183	35.4141	2.66554e-09	2.51868e-08	up	*	*	SPRYD3	SPRY domain containing 3
ENSG00000172331	-0.751763	4.97294	35.3838	2.70735e-09	2.55654e-08	down	*	*	BPGM	bisphosphoglycerate mutase
ENSG00000136153	-0.915895	4.02946	35.3525	2.75116e-09	2.59623e-08	down	*	*	LMO7	LIM domain 7
ENSG00000072786	0.595656	4.9896	35.3319	2.78039e-09	2.62212e-08	up	*	*	STK10	serine/threonine kinase 10
ENSG00000128342	1.18693	4.31282	35.3224	2.79407e-09	2.63333e-08	up	*	*	LIF	LIF, interleukin 6 family cytokine
ENSG00000132874	-2.42935	0.0950449	35.3086	2.81389e-09	2.6503e-08	down	*	*	SLC14A2	solute carrier family 14 member 2
ENSG00000013297	6.21337	-0.100278	35.276	2.86131e-09	2.69324e-08	up	*	*	CLDN11	claudin 11
ENSG00000181192	-0.805145	6.21265	35.2708	2.86905e-09	2.69879e-08	down	*	*	DHTKD1	dehydrogenase E1 and transketolase domain containing 1
ENSG00000169247	0.855072	3.09396	35.2583	2.88755e-09	2.71402e-08	up	*	*	SH3TC2	SH3 domain and tetratricopeptide repeats 2
ENSG00000136003	0.513455	6.23343	35.2573	2.88895e-09	2.71402e-08	up	*	*	ISCU	iron-sulfur cluster assembly enzyme
ENSG00000008394	-3.57722	-1.02554	35.2356	2.92134e-09	2.74269e-08	down	*	*	MGST1	microsomal glutathione S-transferase 1
ENSG00000145362	-0.953477	3.49408	35.2168	2.94964e-09	2.76748e-08	down	*	*	ANK2	ankyrin 2
ENSG00000178568	-0.559469	6.54782	35.1738	3.01547e-09	2.82743e-08	down	*	*	ERBB4	erb-b2 receptor tyrosine kinase 4
ENSG00000160469	-1.29764	2.63009	35.1685	3.02372e-09	2.83336e-08	down	*	*	BRSK1	BR serine/threonine kinase 1
ENSG00000006744	0.534669	7.57647	35.1574	3.04098e-09	2.84771e-08	up	*	*	ELAC2	elaC ribonuclease Z 2
ENSG00000177932	-2.01943	1.1689	35.1207	3.0989e-09	2.90009e-08	down	*	*	ZNF354C	zinc finger protein 354C
ENSG00000204178	-0.606543	5.49924	35.1171	3.10466e-09	2.90363e-08	down	*	*	TMEM57	transmembrane protein 57
ENSG00000135070	0.819964	5.72392	35.1058	3.12267e-09	2.91861e-08	up	*	*	ISCA1	iron-sulfur cluster assembly 1
ENSG00000132824	0.50619	7.06597	35.011	3.27856e-09	3.06236e-08	up	*	*	SERINC3	serine incorporator 3
ENSG00000112812	0.97695	3.32967	35.0092	3.28153e-09	3.06318e-08	up	*	*	PRSS16	protease, serine 16
ENSG00000182054	-1.17168	5.74188	34.9529	3.37773e-09	3.15097e-08	down	*	*	IDH2	isocitrate dehydrogenase (NADP(+)) 2, mitochondrial
ENSG00000102531	-0.494175	5.86103	34.9514	3.38035e-09	3.15141e-08	down	*	*	FNDC3A	fibronectin type III domain containing 3A
ENSG00000162402	-0.478197	5.90814	34.9087	3.4553e-09	3.21923e-08	down	*	*	USP24	ubiquitin specific peptidase 24
ENSG00000153560	-0.487602	6.76025	34.8697	3.52531e-09	3.28237e-08	down	*	*	UBP1	upstream binding protein 1 (LBP-1a)
ENSG00000163930	-0.421214	6.89811	34.864	3.53553e-09	3.28979e-08	down	*	*	BAP1	BRCA1 associated protein 1
ENSG00000159167	1.15507	5.69287	34.8449	3.57046e-09	3.32018e-08	up	*	*	STC1	stanniocalcin 1
ENSG00000163823	2.73484	0.162963	34.8411	3.57735e-09	3.32449e-08	up	*	*	CCR1	C-C motif chemokine receptor 1
ENSG00000152315	2.03606	1.90775	34.8371	3.58468e-09	3.32918e-08	up	*	*	KCNK13	potassium two pore domain channel subfamily K member 13
ENSG00000129038	-1.81203	3.43371	34.7876	3.6771e-09	3.41286e-08	down	*	*	LOXL1	lysyl oxidase like 1
ENSG00000221963	3.93186	-0.683478	34.7615	3.72676e-09	3.45675e-08	up	*	*	APOL6	apolipoprotein L6
ENSG00000184232	-0.582241	4.71405	34.7422	3.76385e-09	3.48894e-08	down	*	*	OAF	out at first homolog
ENSG00000163344	-0.697054	5.01265	34.7051	3.8363e-09	3.55385e-08	down	*	*	PMVK	phosphomevalonate kinase
ENSG00000163848	-0.501278	5.21841	34.7034	3.83966e-09	3.55472e-08	down	*	*	ZNF148	zinc finger protein 148
ENSG00000139800	0.523476	5.47524	34.6659	3.91424e-09	3.62148e-08	up	*	*	ZIC5	Zic family member 5
ENSG00000079462	-0.588221	5.27883	34.5735	4.10446e-09	3.79507e-08	down	*	*	PAFAH1B3	platelet activating factor acetylhydrolase 1b catalytic subunit 3
ENSG00000102554	-0.568158	7.20309	34.5602	4.13267e-09	3.81874e-08	down	*	*	KLF5	Kruppel like factor 5
ENSG00000071889	0.570695	5.15336	34.5545	4.1449e-09	3.82763e-08	up	*	*	FAM3A	family with sequence similarity 3 member A
ENSG00000137309	0.573007	7.39419	34.5305	4.19615e-09	3.87251e-08	up	*	*	HMGA1	high mobility group AT-hook 1
ENSG00000105767	-0.61112	5.67279	34.5181	4.223e-09	3.89484e-08	down	*	*	CADM4	cell adhesion molecule 4
ENSG00000106105	0.553037	7.95733	34.5037	4.25438e-09	3.92131e-08	up	*	*	GARS	glycyl-tRNA synthetase
ENSG00000152503	0.777343	4.51381	34.4824	4.30117e-09	3.96195e-08	up	*	*	TRIM36	tripartite motif containing 36
ENSG00000104343	0.588691	4.29973	34.467	4.33531e-09	3.99088e-08	up	*	*	UBE2W	ubiquitin conjugating enzyme E2 W
ENSG00000033800	-0.596104	6.46837	34.4258	4.42824e-09	4.07387e-08	down	*	*	PIAS1	protein inhibitor of activated STAT 1
ENSG00000012223	2.19423	0.0901352	34.4033	4.47971e-09	4.11863e-08	up	*	*	LTF	lactotransferrin
ENSG00000137312	0.520052	6.0908	34.3745	4.5465e-09	4.17742e-08	up	*	*	FLOT1	flotillin 1
ENSG00000108001	1.77018	1.09025	34.3724	4.55141e-09	4.1793e-08	up	*	*	EBF3	early B-cell factor 3
ENSG00000102786	-0.557175	4.91105	34.3538	4.59494e-09	4.21663e-08	down	*	*	INTS6	integrator complex subunit 6
ENSG00000172493	-0.804285	5.66937	34.3283	4.65567e-09	4.26969e-08	down	*	*	AFF1	AF4/FMR2 family member 1
ENSG00000115204	0.569059	5.24366	34.2878	4.75351e-09	4.35669e-08	up	*	*	MPV17	MPV17, mitochondrial inner membrane protein
ENSG00000090861	0.494874	7.55106	34.2862	4.75753e-09	4.35765e-08	up	*	*	AARS	alanyl-tRNA synthetase
ENSG00000147799	0.736268	4.03184	34.2373	4.87854e-09	4.4657e-08	up	*	*	ARHGAP39	Rho GTPase activating protein 39
ENSG00000154328	0.729491	3.67758	34.2151	4.93446e-09	4.51406e-08	up	*	*	NEIL2	nei like DNA glycosylase 2
ENSG00000102935	0.722411	6.42081	34.203	4.96528e-09	4.53942e-08	up	*	*	ZNF423	zinc finger protein 423
ENSG00000197860	0.598868	4.4543	34.1917	4.99419e-09	4.563e-08	up	*	*	SGTB	small glutamine rich tetratricopeptide repeat containing beta
ENSG00000075240	-0.753401	4.87063	34.1467	5.11102e-09	4.66683e-08	down	*	*	GRAMD4	GRAM domain containing 4
ENSG00000158669	0.524791	7.56061	34.1323	5.14882e-09	4.69842e-08	up	*	*	GPAT4	glycerol-3-phosphate acyltransferase 4
ENSG00000010810	-2.2173	2.7659	34.0975	5.24192e-09	4.7804e-08	down	*	*	FYN	FYN proto-oncogene, Src family tyrosine kinase
ENSG00000111653	-0.931807	4.15334	34.074	5.30565e-09	4.8355e-08	down	*	*	ING4	inhibitor of growth family member 4
ENSG00000133138	-4.58871	-0.75216	34.0667	5.32556e-09	4.84956e-08	down	*	*	TBC1D8B	TBC1 domain family member 8B
ENSG00000164220	1.22738	5.65366	34.0659	5.3277e-09	4.84956e-08	up	*	*	F2RL2	coagulation factor II thrombin receptor like 2
ENSG00000106052	0.561621	6.88737	34.0608	5.3417e-09	4.85799e-08	up	*	*	TAX1BP1	Tax1 binding protein 1
ENSG00000117155	-0.600235	4.44767	34.0601	5.34359e-09	4.85799e-08	down	*	*	SSX2IP	SSX family member 2 interacting protein
ENSG00000143995	-6.16088	-0.780473	34.0436	5.38912e-09	4.89634e-08	down	*	*	MEIS1	Meis homeobox 1
ENSG00000185619	-0.700869	6.11872	34.0305	5.42555e-09	4.92638e-08	down	*	*	PCGF3	polycomb group ring finger 3
ENSG00000169116	-2.99584	0.653285	34.0186	5.45869e-09	4.9534e-08	down	*	*	PARM1	prostate androgen-regulated mucin-like protein 1
ENSG00000087077	-0.555881	7.4946	34.0103	5.48213e-09	4.9716e-08	down	*	*	TRIP6	thyroid hormone receptor interactor 6
ENSG00000146674	-1.09019	8.19859	33.9994	5.51299e-09	4.99649e-08	down	*	*	IGFBP3	insulin like growth factor binding protein 3
ENSG00000116273	-0.470555	5.42563	33.9461	5.66615e-09	5.13213e-08	down	*	*	PHF13	PHD finger protein 13
ENSG00000158773	-0.522599	6.07205	33.9297	5.71384e-09	5.17212e-08	down	*	*	USF1	upstream transcription factor 1
ENSG00000170619	0.819821	3.54855	33.9106	5.77025e-09	5.21995e-08	up	*	*	COMMD5	COMM domain containing 5
ENSG00000248487	-0.898049	2.99826	33.8829	5.85301e-09	5.29156e-08	down	*	*	ABHD14A	abhydrolase domain containing 14A
ENSG00000154237	2.76871	-0.0716824	33.855	5.93758e-09	5.3647e-08	up	*	*	LRRK1	leucine rich repeat kinase 1
ENSG00000142544	0.876604	4.0656	33.8324	6.00704e-09	5.42411e-08	up	*	*	CTU1	cytosolic thiouridylase subunit 1
ENSG00000132382	0.454602	8.07027	33.8226	6.03723e-09	5.44801e-08	up	*	*	MYBBP1A	MYB binding protein 1a
ENSG00000011258	-0.519662	5.51421	33.7885	6.14395e-09	5.5409e-08	down	*	*	MBTD1	mbt domain containing 1
ENSG00000134444	0.489377	5.22603	33.7359	6.31247e-09	5.68938e-08	up	*	*	KIAA1468	KIAA1468
ENSG00000278973	-2.26411	-0.182704	33.6987	6.43442e-09	5.79572e-08	down	*	*
ENSG00000106624	3.93448	-0.814112	33.6627	6.55459e-09	5.90034e-08	up	*	*	AEBP1	AE binding protein 1
ENSG00000151065	-0.600748	4.22538	33.6065	6.74655e-09	6.06941e-08	down	*	*	DCP1B	decapping mRNA 1B
ENSG00000162849	1.62737	1.34404	33.6012	6.76525e-09	6.08249e-08	up	*	*	KIF26B	kinesin family member 26B
ENSG00000101166	0.655985	6.72655	33.5942	6.78961e-09	6.10065e-08	up	*	*	PRELID3B	PRELI domain containing 3B
ENSG00000171227	-1.35876	2.05004	33.5659	6.88911e-09	6.18626e-08	down	*	*	TMEM37	transmembrane protein 37
ENSG00000135604	4.54812	-0.71133	33.5617	6.90385e-09	6.1957e-08	up	*	*	STX11	syntaxin 11
ENSG00000130227	0.400394	7.60522	33.5513	6.94095e-09	6.22518e-08	up	*	*	XPO7	exportin 7
ENSG00000179627	-1.25068	1.73155	33.5464	6.9583e-09	6.23692e-08	down	*	*	ZBTB42	zinc finger and BTB domain containing 42
ENSG00000244187	0.802143	4.67669	33.5081	7.09676e-09	6.35714e-08	up	*	*	TMEM141	transmembrane protein 141
ENSG00000099377	1.14975	1.88399	33.5014	7.1212e-09	6.37513e-08	up	*	*	HSD3B7	hydroxy-delta-5-steroid dehydrogenase, 3 beta- and steroid delta-isomerase 7
ENSG00000135679	0.556426	7.12439	33.4521	7.30393e-09	6.53399e-08	up	*	*	MDM2	MDM2 proto-oncogene
ENSG00000104980	0.542814	6.37957	33.4512	7.30757e-09	6.53399e-08	up	*	*	TIMM44	translocase of inner mitochondrial membrane 44
ENSG00000186001	-0.888011	4.60467	33.434	7.37257e-09	6.58808e-08	down	*	*	LRCH3	leucine rich repeats and calponin homology domain containing 3
ENSG00000130702	-0.690701	10.2347	33.4223	7.41692e-09	6.62367e-08	down	*	*	LAMA5	laminin subunit alpha 5
ENSG00000095637	0.768356	4.36928	33.2677	8.03059e-09	7.16734e-08	up	*	*	SORBS1	sorbin and SH3 domain containing 1
ENSG00000162783	0.485776	5.6922	33.2591	8.06629e-09	7.19481e-08	up	*	*	IER5	immediate early response 5
ENSG00000112319	1.87503	0.853906	33.2527	8.09261e-09	7.2139e-08	up	*	*	EYA4	EYA transcriptional coactivator and phosphatase 4
ENSG00000141622	-1.75217	1.53171	33.2424	8.13579e-09	7.24798e-08	down	*	*	RNF165	ring finger protein 165
ENSG00000123992	0.654367	5.70164	33.2332	8.17427e-09	7.27387e-08	up	*	*	DNPEP	aspartyl aminopeptidase
ENSG00000177383	-0.464918	5.56707	33.2331	8.17479e-09	7.27387e-08	down	*	*	MAGEF1	MAGE family member F1
ENSG00000126522	0.617991	4.8439	33.1957	8.33359e-09	7.41067e-08	up	*	*	ASL	argininosuccinate lyase
ENSG00000166479	0.506201	5.5263	33.1769	8.41445e-09	7.47804e-08	up	*	*	TMX3	thioredoxin related transmembrane protein 3
ENSG00000004487	-0.485157	7.80052	33.1705	8.44225e-09	7.49819e-08	down	*	*	KDM1A	lysine demethylase 1A
ENSG00000183773	3.60829	2.33937	33.1148	8.68766e-09	7.71149e-08	up	*	*	AIFM3	apoptosis inducing factor, mitochondria associated 3
ENSG00000187800	2.29287	-0.0439998	33.1115	8.70209e-09	7.71961e-08	up	*	*	PEAR1	platelet endothelial aggregation receptor 1
ENSG00000136352	-4.6649	-0.48878	33.1098	8.70967e-09	7.72166e-08	down	*	*	NKX2-1	NK2 homeobox 1
ENSG00000178538	0.522868	5.44318	33.1041	8.73527e-09	7.73967e-08	up	*	*	CA8	carbonic anhydrase 8
ENSG00000114650	-0.455358	6.94592	33.0928	8.78637e-09	7.78024e-08	down	*	*	SCAP	SREBF chaperone
ENSG00000107959	0.473338	6.4785	33.053	8.96798e-09	7.93626e-08	up	*	*	PITRM1	pitrilysin metallopeptidase 1
ENSG00000105202	-0.51636	9.17296	33.0454	9.0031e-09	7.96252e-08	down	*	*	FBL	fibrillarin
ENSG00000087157	0.611998	5.58164	33.0337	9.0576e-09	8.00589e-08	up	*	*	PGS1	phosphatidylglycerophosphate synthase 1
ENSG00000197147	-1.0973	3.92401	33.0081	9.17761e-09	8.10707e-08	down	*	*	LRRC8B	leucine rich repeat containing 8 family member B
ENSG00000162076	0.637069	4.86679	33.005	9.19245e-09	8.11529e-08	up	*	*	FLYWCH2	FLYWCH family member 2
ENSG00000143412	2.01281	0.67287	32.9461	9.4749e-09	8.3596e-08	up	*	*	ANXA9	annexin A9
ENSG00000136541	-2.11757	2.91359	32.9382	9.51363e-09	8.38872e-08	down	*	*	ERMN	ermin
ENSG00000083896	-0.486326	6.68702	32.888	9.76249e-09	8.60297e-08	down	*	*	YTHDC1	YTH domain containing 1
ENSG00000182389	-1.50569	1.4024	32.8415	9.99865e-09	8.80578e-08	down	*	*	CACNB4	calcium voltage-gated channel auxiliary subunit beta 4
ENSG00000048649	-0.515112	6.08404	32.8376	1.0019e-08	8.81845e-08	down	*	*	RSF1	remodeling and spacing factor 1
ENSG00000198774	0.664595	4.75413	32.8316	1.005e-08	8.84034e-08	up	*	*	RASSF9	Ras association domain family member 9
ENSG00000138756	-0.738824	3.65989	32.8302	1.00572e-08	8.8414e-08	down	*	*	BMP2K	BMP2 inducible kinase
ENSG00000121680	0.622278	4.52703	32.8041	1.01929e-08	8.95536e-08	up	*	*	PEX16	peroxisomal biogenesis factor 16
ENSG00000139269	2.03998	0.574089	32.7808	1.03159e-08	9.05796e-08	up	*	*	INHBE	inhibin beta E subunit
ENSG00000185753	0.587955	5.75883	32.7469	1.04975e-08	9.21189e-08	up	*	*	CXorf38	chromosome X open reading frame 38
ENSG00000135677	-0.511363	8.48021	32.7308	1.05847e-08	9.28286e-08	down	*	*	GNS	glucosamine (N-acetyl)-6-sulfatase
ENSG00000182541	0.828657	4.78616	32.7194	1.06467e-08	9.3316e-08	up	*	*	LIMK2	LIM domain kinase 2
ENSG00000197329	0.547992	6.43869	32.7016	1.0745e-08	9.41219e-08	up	*	*	PELI1	pellino E3 ubiquitin protein ligase 1
ENSG00000111711	0.616947	4.96874	32.6857	1.08331e-08	9.48362e-08	up	*	*	GOLT1B	golgi transport 1B
ENSG00000066468	-0.704114	6.00945	32.6647	1.09506e-08	9.5808e-08	down	*	*	FGFR2	fibroblast growth factor receptor 2
ENSG00000170522	-0.839443	5.17475	32.6264	1.11687e-08	9.76576e-08	down	*	*	ELOVL6	ELOVL fatty acid elongase 6
ENSG00000120129	0.906839	5.26108	32.6171	1.12222e-08	9.80674e-08	up	*	*	DUSP1	dual specificity phosphatase 1
ENSG00000139746	-0.519424	6.28859	32.6048	1.12933e-08	9.86292e-08	down	*	*	RBM26	RNA binding motif protein 26
ENSG00000134014	0.527219	5.83762	32.6024	1.13074e-08	9.86935e-08	up	*	*	ELP3	elongator acetyltransferase complex subunit 3
ENSG00000182095	-0.563349	6.85564	32.5924	1.13661e-08	9.9147e-08	down	*	*	TNRC18	trinucleotide repeat containing 18
ENSG00000173805	-1.32165	3.92812	32.5659	1.15216e-08	1.00444e-07	down	*	*	HAP1	huntingtin associated protein 1
ENSG00000096696	0.402002	8.70773	32.5634	1.15368e-08	1.00517e-07	up	*	*	DSP	desmoplakin
ENSG00000164050	-1.13262	7.16909	32.5533	1.15968e-08	1.00979e-07	down	*	*	PLXNB1	plexin B1
ENSG00000077150	0.557061	6.64735	32.5437	1.16544e-08	1.0142e-07	up	*	*	NFKB2	nuclear factor kappa B subunit 2
ENSG00000178980	0.732456	5.48485	32.5406	1.16727e-08	1.01519e-07	up	*	*	SELENOW	selenoprotein W
ENSG00000100823	-0.437197	8.44217	32.5264	1.17582e-08	1.02202e-07	down	*	*	APEX1	apurinic/apyrimidinic endodeoxyribonuclease 1
ENSG00000169992	-0.738588	7.15415	32.5235	1.1776e-08	1.02296e-07	down	*	*	NLGN2	neuroligin 2
ENSG00000213465	0.629495	5.01184	32.5175	1.18123e-08	1.02551e-07	up	*	*	ARL2	ADP ribosylation factor like GTPase 2
ENSG00000181019	0.870773	6.88496	32.5067	1.18782e-08	1.03061e-07	up	*	*	NQO1	NAD(P)H quinone dehydrogenase 1
ENSG00000171067	0.46495	5.75068	32.4712	1.20974e-08	1.04902e-07	up	*	*	C11orf24	chromosome 11 open reading frame 24
ENSG00000118257	1.3997	3.57258	32.4695	1.21077e-08	1.04929e-07	up	*	*	NRP2	neuropilin 2
ENSG00000082701	-0.449457	6.47248	32.4249	1.23892e-08	1.07304e-07	down	*	*	GSK3B	glycogen synthase kinase 3 beta
ENSG00000155975	0.612996	5.24706	32.4022	1.25343e-08	1.08497e-07	up	*	*	VPS37A	VPS37A, ESCRT-I subunit
ENSG00000114354	-0.436818	7.99322	32.4008	1.25437e-08	1.08514e-07	down	*	*	TFG	TRK-fused gene
ENSG00000136630	-2.95359	-0.798113	32.3805	1.26751e-08	1.09586e-07	down	*	*	HLX	H2.0 like homeobox
ENSG00000116016	0.520894	6.7964	32.3606	1.28054e-08	1.10648e-07	up	*	*	EPAS1	endothelial PAS domain protein 1
ENSG00000272886	-0.530154	5.66056	32.3466	1.28981e-08	1.11383e-07	down	*	*	DCP1A	decapping mRNA 1A
ENSG00000237380	1.66098	0.7809	32.3424	1.29263e-08	1.11561e-07	up	*	*
ENSG00000156467	0.483442	7.28914	32.3352	1.29742e-08	1.11908e-07	up	*	*	UQCRB	ubiquinol-cytochrome c reductase binding protein
ENSG00000188338	-1.93383	0.726983	32.3297	1.30111e-08	1.1216e-07	down	*	*	SLC38A3	solute carrier family 38 member 3
ENSG00000169507	-2.80298	0.492475	32.2583	1.34982e-08	1.16291e-07	down	*	*	SLC38A11	solute carrier family 38 member 11
ENSG00000120675	-0.584054	5.15928	32.255	1.35205e-08	1.16415e-07	down	*	*	DNAJC15	DnaJ heat shock protein family (Hsp40) member C15
ENSG00000159322	-0.486769	5.89439	32.2313	1.36868e-08	1.17777e-07	down	*	*	ADPGK	ADP dependent glucokinase
ENSG00000185038	2.89084	-0.2053	32.2292	1.37015e-08	1.17834e-07	up	*	*	MROH2A	maestro heat like repeat family member 2A
ENSG00000114738	0.797354	6.32397	32.2176	1.3784e-08	1.18474e-07	up	*	*	MAPKAPK3	mitogen-activated protein kinase-activated protein kinase 3
ENSG00000114841	-1.03062	3.47151	32.1943	1.395e-08	1.19831e-07	down	*	*	DNAH1	dynein axonemal heavy chain 1
ENSG00000035664	1.57526	1.92763	32.1774	1.40719e-08	1.20806e-07	up	*	*	DAPK2	death associated protein kinase 2
ENSG00000110436	4.11859	-0.576814	32.1763	1.408e-08	1.20806e-07	up	*	*	SLC1A2	solute carrier family 1 member 2
ENSG00000149527	-2.5636	0.453197	32.1735	1.41003e-08	1.20909e-07	down	*	*	PLCH2	phospholipase C eta 2
ENSG00000164850	-1.63734	1.85522	32.1721	1.41102e-08	1.20923e-07	down	*	*	GPER1	G protein-coupled estrogen receptor 1
ENSG00000143499	-0.527474	5.27784	32.154	1.4242e-08	1.21982e-07	down	*	*	SMYD2	SET and MYND domain containing 2
ENSG00000162545	-3.07573	-0.640879	32.151	1.42642e-08	1.221e-07	down	*	*	CAMK2N1	calcium/calmodulin dependent protein kinase II inhibitor 1
ENSG00000184371	1.58056	6.66939	32.1315	1.44085e-08	1.23263e-07	up	*	*	CSF1	colony stimulating factor 1
ENSG00000133687	-1.75997	1.62267	32.1279	1.44349e-08	1.23417e-07	down	*	*	TMTC1	transmembrane and tetratricopeptide repeat containing 1
ENSG00000108439	0.536836	5.33715	32.1108	1.45628e-08	1.24438e-07	up	*	*	PNPO	pyridoxamine 5'-phosphate oxidase
ENSG00000253738	0.604026	4.44563	32.1088	1.45779e-08	1.24451e-07	up	*	*	OTUD6B-AS1	OTUD6B antisense RNA 1 (head to head)
ENSG00000183508	-1.75988	0.852007	32.1083	1.45813e-08	1.24451e-07	down	*	*	FAM46C	family with sequence similarity 46 member C
ENSG00000225733	-0.444929	6.41751	32.1007	1.46384e-08	1.24866e-07	down	*	*	FGD5-AS1	FGD5 antisense RNA 1
ENSG00000138496	-1.66087	1.18911	32.0495	1.50295e-08	1.28127e-07	down	*	*	PARP9	poly(ADP-ribose) polymerase family member 9
ENSG00000068001	-0.716466	5.80099	32.0437	1.50745e-08	1.28436e-07	down	*	*	HYAL2	hyaluronoglucosaminidase 2
ENSG00000115165	1.29714	4.31311	32.024	1.52278e-08	1.29666e-07	up	*	*	CYTIP	cytohesin 1 interacting protein
ENSG00000166589	-1.84522	1.13032	32.021	1.52513e-08	1.29791e-07	down	*	*	CDH16	cadherin 16
ENSG00000161904	0.468509	6.0733	31.9996	1.54205e-08	1.31144e-07	up	*	*	LEMD2	LEM domain containing 2
ENSG00000170537	2.33505	-0.0529489	31.9986	1.54282e-08	1.31144e-07	up	*	*	TMC7	transmembrane channel like 7
ENSG00000122779	-0.549483	6.33673	31.9926	1.54761e-08	1.31475e-07	down	*	*	TRIM24	tripartite motif containing 24
ENSG00000188313	1.13635	2.26501	31.9574	1.57594e-08	1.33804e-07	up	*	*	PLSCR1	phospholipid scramblase 1
ENSG00000232838	1.00772	2.04503	31.9503	1.58171e-08	1.34216e-07	up	*	*	PET117	PET117 homolog
ENSG00000159335	-0.427096	8.94595	31.9135	1.61189e-08	1.36698e-07	down	*	*	PTMS	parathymosin
ENSG00000120820	-3.3765	-0.511308	31.9087	1.61594e-08	1.36962e-07	down	*	*	GLT8D2	glycosyltransferase 8 domain containing 2
ENSG00000175785	-2.97032	-0.153127	31.8996	1.62354e-08	1.37526e-07	down	*	*	PRIMA1	proline rich membrane anchor 1
ENSG00000122642	-0.613167	5.92343	31.8907	1.63093e-08	1.38073e-07	down	*	*	FKBP9	FK506 binding protein 9
ENSG00000212802	-1.01383	2.57381	31.8643	1.65331e-08	1.39887e-07	down	*	*
ENSG00000172985	-1.85284	1.06822	31.8625	1.65483e-08	1.39934e-07	down	*	*	SH3RF3	SH3 domain containing ring finger 3
ENSG00000130724	0.523509	6.07817	31.8468	1.66825e-08	1.40988e-07	up	*	*	CHMP2A	charged multivesicular body protein 2A
ENSG00000164117	0.528847	6.35083	31.8453	1.66954e-08	1.41015e-07	up	*	*	FBXO8	F-box protein 8
ENSG00000141179	0.671565	4.88495	31.8428	1.67168e-08	1.41115e-07	up	*	*	PCTP	phosphatidylcholine transfer protein
ENSG00000101182	0.702651	7.72868	31.8215	1.69016e-08	1.42592e-07	up	*	*	PSMA7	proteasome subunit alpha 7
ENSG00000148814	-0.957657	2.79906	31.8184	1.69283e-08	1.42735e-07	down	*	*	LRRC27	leucine rich repeat containing 27
ENSG00000103550	-0.551242	6.17059	31.8161	1.69486e-08	1.42825e-07	down	*	*	KNOP1	lysine rich nucleolar protein 1
ENSG00000111348	3.52656	-0.385883	31.8105	1.69973e-08	1.43153e-07	up	*	*	ARHGDIB	Rho GDP dissociation inhibitor beta
ENSG00000136944	-0.890667	3.79616	31.8037	1.70565e-08	1.43569e-07	down	*	*	LMX1B	LIM homeobox transcription factor 1 beta
ENSG00000149483	0.523909	5.45954	31.7958	1.71262e-08	1.44072e-07	up	*	*	TMEM138	transmembrane protein 138
ENSG00000138777	-0.618145	4.2235	31.7786	1.72783e-08	1.45268e-07	down	*	*	PPA2	pyrophosphatase (inorganic) 2
ENSG00000100836	-0.599687	6.89484	31.7407	1.76189e-08	1.48047e-07	down	*	*	PABPN1	poly(A) binding protein nuclear 1
ENSG00000120437	0.782993	4.81074	31.7133	1.78698e-08	1.5007e-07	up	*	*	ACAT2	acetyl-CoA acetyltransferase 2
ENSG00000179163	-0.637789	4.3172	31.712	1.78816e-08	1.50083e-07	down	*	*	FUCA1	fucosidase, alpha-L- 1, tissue
ENSG00000231389	3.57702	-0.628694	31.7098	1.79019e-08	1.50167e-07	up	*	*	HLA-DPA1	major histocompatibility complex, class II, DP alpha 1
ENSG00000131979	0.984217	3.38104	31.6533	1.84302e-08	1.5451e-07	up	*	*	GCH1	GTP cyclohydrolase 1
ENSG00000158856	-0.846236	3.78546	31.5971	1.89708e-08	1.58951e-07	down	*	*	DMTN	dematin actin binding protein
ENSG00000223960	-1.38943	2.41414	31.5715	1.92233e-08	1.60974e-07	down	*	*	LOC101927027	uncharacterized LOC101927027
ENSG00000162366	0.756378	5.35076	31.4928	2.0018e-08	1.67533e-07	up	*	*	PDZK1IP1	PDZK1 interacting protein 1
ENSG00000279110	2.95817	-0.339569	31.4746	2.02063e-08	1.69013e-07	up	*	*
ENSG00000175707	4.16867	-0.0619134	31.4447	2.05202e-08	1.7154e-07	up	*	*	KDF1	keratinocyte differentiation factor 1
ENSG00000182670	-0.425769	7.06264	31.4031	2.09645e-08	1.75154e-07	down	*	*	TTC3	tetratricopeptide repeat domain 3
ENSG00000164169	-0.784641	4.60275	31.388	2.11279e-08	1.76419e-07	down	*	*	PRMT9	protein arginine methyltransferase 9
ENSG00000136688	3.40332	-0.418464	31.3697	2.13286e-08	1.77994e-07	up	*	*	IL36G	interleukin 36, gamma
ENSG00000107742	1.35622	2.51172	31.3495	2.15512e-08	1.79749e-07	up	*	*	SPOCK2	SPARC/osteonectin, cwcv and kazal like domains proteoglycan 2
ENSG00000115275	-0.40244	7.22087	31.309	2.20052e-08	1.83431e-07	down	*	*	MOGS	mannosyl-oligosaccharide glucosidase
ENSG00000115616	-1.67186	1.47413	31.29	2.22222e-08	1.85135e-07	down	*	*	SLC9A2	solute carrier family 9 member A2
ENSG00000118985	1.13454	1.70742	31.2648	2.25122e-08	1.87444e-07	up	*	*	ELL2	elongation factor for RNA polymerase II 2
ENSG00000106258	2.416	-0.145903	31.2444	2.27498e-08	1.89314e-07	up	*	*	CYP3A5	cytochrome P450 family 3 subfamily A member 5
ENSG00000128604	-0.958354	2.70049	31.2322	2.28939e-08	1.90323e-07	down	*	*	IRF5	interferon regulatory factor 5
ENSG00000081377	-0.728621	4.02315	31.2319	2.2897e-08	1.90323e-07	down	*	*	CDC14B	cell division cycle 14B
ENSG00000144674	-0.413495	6.56749	31.2217	2.30176e-08	1.91217e-07	down	*	*	GOLGA4	golgin A4
ENSG00000162437	-0.512854	5.3865	31.2056	2.32099e-08	1.92604e-07	down	*	*	RAVER2	ribonucleoprotein, PTB binding 2
ENSG00000070882	0.59717	5.39308	31.2055	2.32109e-08	1.92604e-07	up	*	*	OSBPL3	oxysterol binding protein like 3
ENSG00000184060	0.834274	3.66775	31.1904	2.33919e-08	1.93996e-07	up	*	*	ADAP2	ArfGAP with dual PH domains 2
ENSG00000166595	0.555872	5.70972	31.1275	2.41623e-08	2.00273e-07	up	*	*	FAM96B	family with sequence similarity 96 member B
ENSG00000158457	-0.682348	3.76929	31.1216	2.42365e-08	2.00774e-07	down	*	*	TSPAN33	tetraspanin 33
ENSG00000125844	0.495026	7.88657	31.1111	2.4367e-08	2.01741e-07	up	*	*	RRBP1	ribosome binding protein 1
ENSG00000068024	-0.823023	3.96044	31.0966	2.45502e-08	2.03143e-07	down	*	*	HDAC4	histone deacetylase 4
ENSG00000185189	1.11375	6.14846	31.0917	2.46119e-08	2.03538e-07	up	*	*	NRBP2	nuclear receptor binding protein 2
ENSG00000189120	1.63452	0.427232	31.07	2.48889e-08	2.05713e-07	up	*	*	SP6	Sp6 transcription factor
ENSG00000104312	0.585921	8.3903	31.0655	2.49467e-08	2.06074e-07	up	*	*	RIPK2	receptor interacting serine/threonine kinase 2
ENSG00000050393	0.689416	5.77133	31.0535	2.51016e-08	2.07236e-07	up	*	*	MCUR1	mitochondrial calcium uniporter regulator 1
ENSG00000135336	0.52274	5.34966	31.0185	2.55584e-08	2.10889e-07	up	*	*	ORC3	origin recognition complex subunit 3
ENSG00000130775	-1.18385	2.29283	30.9607	2.63313e-08	2.17144e-07	down	*	*	THEMIS2	thymocyte selection associated family member 2
ENSG00000196839	0.651871	4.97731	30.9392	2.66243e-08	2.19437e-07	up	*	*	ADA	adenosine deaminase
ENSG00000198858	0.477695	7.11533	30.9153	2.6954e-08	2.22029e-07	up	*	*	R3HDM4	R3H domain containing 4
ENSG00000066855	0.550666	5.09962	30.9036	2.71169e-08	2.23245e-07	up	*	*	MTFR1	mitochondrial fission regulator 1
ENSG00000165175	-0.576302	4.81062	30.8695	2.75968e-08	2.27069e-07	down	*	*	MID1IP1	MID1 interacting protein 1
ENSG00000119596	-0.527909	6.9454	30.7958	2.86656e-08	2.35731e-07	down	*	*	YLPM1	YLP motif containing 1
ENSG00000136010	-1.22472	1.99471	30.7868	2.87989e-08	2.36694e-07	down	*	*	ALDH1L2	aldehyde dehydrogenase 1 family member L2
ENSG00000099957	3.40942	0.112919	30.777	2.89445e-08	2.37757e-07	up	*	*	P2RX6	purinergic receptor P2X 6
ENSG00000137497	-0.524901	7.66369	30.7704	2.90437e-08	2.38438e-07	down	*	*	NUMA1	nuclear mitotic apparatus protein 1
ENSG00000104388	0.615125	6.90381	30.7461	2.94087e-08	2.413e-07	up	*	*	RAB2A	RAB2A, member RAS oncogene family
ENSG00000130558	-3.93934	0.366412	30.7409	2.94889e-08	2.41822e-07	down	*	*	OLFM1	olfactomedin 1
ENSG00000100503	-0.473262	6.76952	30.7347	2.95824e-08	2.42453e-07	down	*	*	NIN	ninein
ENSG00000007968	-0.922749	5.09395	30.7195	2.98155e-08	2.44227e-07	down	*	*	E2F2	E2F transcription factor 2
ENSG00000182372	0.600021	4.66045	30.6943	3.0205e-08	2.47279e-07	up	*	*	CLN8	CLN8, transmembrane ER and ERGIC protein
ENSG00000025796	0.470943	6.5733	30.6798	3.04309e-08	2.48851e-07	up	*	*	SEC63	SEC63 homolog, protein translocation regulator
ENSG00000012232	0.46935	6.6977	30.6798	3.0431e-08	2.48851e-07	up	*	*	EXTL3	exostosin like glycosyltransferase 3
ENSG00000151458	-0.664447	4.23065	30.6757	3.04968e-08	2.4925e-07	down	*	*	ANKRD50	ankyrin repeat domain 50
ENSG00000143842	-0.877234	5.36267	30.6721	3.05528e-08	2.49569e-07	down	*	*	SOX13	SRY-box 13
ENSG00000154114	0.481319	5.08221	30.5976	3.17487e-08	2.59193e-07	up	*	*	TBCEL	tubulin folding cofactor E like
ENSG00000143390	-0.517987	6.64503	30.5867	3.19268e-08	2.60502e-07	down	*	*	RFX5	regulatory factor X5
ENSG00000104714	0.607876	4.4176	30.5838	3.19752e-08	2.60751e-07	up	*	*	ERICH1	glutamate rich 1
ENSG00000168938	-0.444193	6.41012	30.5813	3.20161e-08	2.60939e-07	down	*	*	PPIC	peptidylprolyl isomerase C
ENSG00000148429	-0.481391	5.77228	30.5451	3.2619e-08	2.65705e-07	down	*	*	USP6NL	USP6 N-terminal like
ENSG00000155657	1.26504	5.26854	30.5152	3.3126e-08	2.69685e-07	up	*	*	TTN	titin
ENSG00000151276	-0.445533	6.14041	30.5007	3.33741e-08	2.71554e-07	down	*	*	MAGI1	membrane associated guanylate kinase, WW and PDZ domain containing 1
ENSG00000165185	-0.549758	4.92116	30.4904	3.35517e-08	2.72848e-07	down	*	*	KIAA1958	KIAA1958
ENSG00000186918	-0.488904	5.28099	30.4771	3.37828e-08	2.74574e-07	down	*	*	ZNF395	zinc finger protein 395
ENSG00000117481	-0.503475	5.68303	30.4323	3.45723e-08	2.80836e-07	down	*	*	NSUN4	NOP2/Sun RNA methyltransferase family member 4
ENSG00000110195	-0.483603	7.34834	30.4167	3.48522e-08	2.82952e-07	down	*	*	FOLR1	folate receptor 1
ENSG00000188760	1.12576	1.76688	30.3976	3.51963e-08	2.85588e-07	up	*	*	TMEM198	transmembrane protein 198
ENSG00000078808	-0.53141	7.97582	30.3877	3.53759e-08	2.86886e-07	down	*	*	SDF4	stromal cell derived factor 4
ENSG00000078549	2.64512	-0.0726931	30.3752	3.56044e-08	2.88532e-07	up	*	*	ADCYAP1R1	ADCYAP receptor type I
ENSG00000160200	-0.802784	3.2089	30.3745	3.56183e-08	2.88532e-07	down	*	*	CBS	cystathionine-beta-synthase
ENSG00000105516	-0.966955	4.23046	30.3709	3.56834e-08	2.889e-07	down	*	*	DBP	D-box binding PAR bZIP transcription factor
ENSG00000145990	0.999614	2.5432	30.3673	3.57499e-08	2.89278e-07	up	*	*	GFOD1	glucose-fructose oxidoreductase domain containing 1
ENSG00000163191	0.614339	7.18707	30.3616	3.5856e-08	2.89976e-07	up	*	*	S100A11	S100 calcium binding protein A11
ENSG00000174238	0.490216	6.02515	30.3359	3.63335e-08	2.93676e-07	up	*	*	PITPNA	phosphatidylinositol transfer protein alpha
ENSG00000131507	0.48171	6.74044	30.2496	3.79862e-08	3.06865e-07	up	*	*	NDFIP1	Nedd4 family interacting protein 1
ENSG00000146530	4.79763	-0.514841	30.2381	3.8212e-08	3.08437e-07	up	*	*	VWDE	von Willebrand factor D and EGF domains
ENSG00000181924	0.645169	6.32017	30.2376	3.82229e-08	3.08437e-07	up	*	*	COA4	cytochrome c oxidase assembly factor 4 homolog
ENSG00000148484	0.555056	6.36344	30.2358	3.82574e-08	3.08545e-07	up	*	*	RSU1	Ras suppressor protein 1
ENSG00000196396	0.55399	6.83427	30.2098	3.87746e-08	3.12544e-07	up	*	*	PTPN1	protein tyrosine phosphatase, non-receptor type 1
ENSG00000111275	0.539862	6.023	30.1719	3.95404e-08	3.18542e-07	up	*	*	ALDH2	aldehyde dehydrogenase 2 family (mitochondrial)
ENSG00000135298	3.5562	-0.233653	30.1564	3.9856e-08	3.20907e-07	up	*	*	ADGRB3	adhesion G protein-coupled receptor B3
ENSG00000115525	1.16246	4.2145	30.1496	3.99968e-08	3.21864e-07	up	*	*	ST3GAL5	ST3 beta-galactoside alpha-2,3-sialyltransferase 5
ENSG00000168394	0.935544	4.73094	30.1482	4.00264e-08	3.21925e-07	up	*	*	TAP1	transporter 1, ATP binding cassette subfamily B member
ENSG00000137713	0.451881	5.82924	30.144	4.01122e-08	3.22439e-07	up	*	*	PPP2R1B	protein phosphatase 2 scaffold subunit Abeta
ENSG00000104524	0.686299	4.95128	30.1222	4.05658e-08	3.25906e-07	up	*	*	PYCR3	pyrroline-5-carboxylate reductase 3
ENSG00000126091	-0.884585	3.06704	30.1016	4.09984e-08	3.29201e-07	down	*	*	ST3GAL3	ST3 beta-galactoside alpha-2,3-sialyltransferase 3
ENSG00000129354	1.47689	4.52668	30.0818	4.14205e-08	3.32408e-07	up	*	*	AP1M2	adaptor related protein complex 1 mu 2 subunit
ENSG00000125818	0.480047	7.17597	30.0788	4.14833e-08	3.32729e-07	up	*	*	PSMF1	proteasome inhibitor subunit 1
ENSG00000121210	-0.620449	4.4249	30.0393	4.23372e-08	3.39392e-07	down	*	*	KIAA0922	KIAA0922
ENSG00000130449	-0.848721	4.56985	30.0195	4.27719e-08	3.4269e-07	down	*	*	ZSWIM6	zinc finger SWIM-type containing 6
ENSG00000188647	0.521646	7.003	30.0177	4.28122e-08	3.42825e-07	up	*	*	PTAR1	protein prenyltransferase alpha subunit repeat containing 1
ENSG00000113580	0.723992	4.51638	29.9695	4.38885e-08	3.51252e-07	up	*	*	NR3C1	nuclear receptor subfamily 3 group C member 1
ENSG00000137815	-0.442622	7.00494	29.9658	4.39739e-08	3.51743e-07	down	*	*	RTF1	RTF1 homolog, Paf1/RNA polymerase II complex component
ENSG00000224078	-0.507854	5.79914	29.9372	4.46265e-08	3.56769e-07	down	*	*
ENSG00000144649	-1.05657	3.2297	29.936	4.46552e-08	3.56803e-07	down	*	*	FAM198A	family with sequence similarity 198 member A
ENSG00000135525	0.821735	3.92591	29.9016	4.54537e-08	3.62985e-07	up	*	*	MAP7	microtubule associated protein 7
ENSG00000107551	-1.04668	3.78507	29.8934	4.56466e-08	3.64327e-07	down	*	*	RASSF4	Ras association domain family member 4
ENSG00000124839	0.75188	6.91843	29.8857	4.58283e-08	3.65578e-07	up	*	*	RAB17	RAB17, member RAS oncogene family
ENSG00000148344	1.58372	4.37413	29.8713	4.61696e-08	3.681e-07	up	*	*	PTGES	prostaglandin E synthase
ENSG00000141639	0.812027	5.62938	29.8682	4.62443e-08	3.68495e-07	up	*	*	MAPK4	mitogen-activated protein kinase 4
ENSG00000203668	0.670293	3.60485	29.8382	4.69657e-08	3.7404e-07	up	*	*	CHML	CHM like, Rab escort protein 2
ENSG00000156521	-0.703033	4.12247	29.8355	4.70298e-08	3.74347e-07	down	*	*	TYSND1	trypsin domain containing 1
ENSG00000122126	0.452835	5.72541	29.8219	4.73624e-08	3.7679e-07	up	*	*	OCRL	OCRL, inositol polyphosphate-5-phosphatase
ENSG00000105552	-0.590604	6.09637	29.8005	4.78864e-08	3.80751e-07	down	*	*	BCAT2	branched chain amino acid transaminase 2
ENSG00000204362	4.50486	-0.892813	29.7517	4.91082e-08	3.90254e-07	up	*	*	LOC400743	uncharacterized LOC400743
ENSG00000129250	0.572459	8.46872	29.7464	4.9241e-08	3.91097e-07	up	*	*	KIF1C	kinesin family member 1C
ENSG00000079805	-0.439578	8.13277	29.7347	4.95392e-08	3.93253e-07	down	*	*	DNM2	dynamin 2
ENSG00000161016	0.570721	10.6426	29.7314	4.96254e-08	3.93723e-07	up	*	*	RPL8	ribosomal protein L8
ENSG00000172785	0.789386	3.17059	29.7237	4.98213e-08	3.94862e-07	up	*	*	CBWD1	COBW domain containing 1
ENSG00000144711	-0.490357	6.1656	29.7237	4.98228e-08	3.94862e-07	down	*	*	IQSEC1	IQ motif and Sec7 domain 1
ENSG00000104635	0.605125	7.52033	29.7119	5.01264e-08	3.97053e-07	up	*	*	SLC39A14	solute carrier family 39 member 14
ENSG00000115415	0.452937	5.93944	29.6906	5.0679e-08	4.01214e-07	up	*	*	STAT1	signal transducer and activator of transcription 1
ENSG00000186577	0.777784	3.43063	29.6817	5.09139e-08	4.02855e-07	up	*	*	C6orf1	chromosome 6 open reading frame 1
ENSG00000154548	1.0624	2.44859	29.6641	5.13788e-08	4.06314e-07	up	*	*	SRSF12	serine and arginine rich splicing factor 12
ENSG00000196507	-0.876956	2.70361	29.6547	5.16265e-08	4.08052e-07	down	*	*	TCEAL3	transcription elongation factor A like 3
ENSG00000196611	2.95771	-0.145592	29.6475	5.18197e-08	4.09358e-07	up	*	*	MMP1	matrix metallopeptidase 1
ENSG00000115041	-2.82966	-0.798307	29.6398	5.20262e-08	4.10769e-07	down	*	*	KCNIP3	potassium voltage-gated channel interacting protein 3
ENSG00000156170	0.782968	3.69517	29.6098	5.28381e-08	4.16954e-07	up	*	*	NDUFAF6	NADH:ubiquinone oxidoreductase complex assembly factor 6
ENSG00000175287	-0.568127	5.04838	29.6083	5.28779e-08	4.17043e-07	down	*	*	PHYHD1	phytanoyl-CoA dioxygenase domain containing 1
ENSG00000134440	0.423123	7.83582	29.5933	5.32878e-08	4.2005e-07	up	*	*	NARS	asparaginyl-tRNA synthetase
ENSG00000135069	0.661052	8.86778	29.5899	5.33826e-08	4.20571e-07	up	*	*	PSAT1	phosphoserine aminotransferase 1
ENSG00000109265	-0.876771	3.26539	29.5813	5.36189e-08	4.22206e-07	down	*	*	KIAA1211	KIAA1211
ENSG00000101331	1.94462	1.81056	29.563	5.41281e-08	4.25986e-07	up	*	*	CCM2L	CCM2 like scaffolding protein
ENSG00000137393	-1.42519	3.58198	29.5532	5.44018e-08	4.2791e-07	down	*	*	RNF144B	ring finger protein 144B
ENSG00000112290	-0.512983	6.1337	29.5171	5.54259e-08	4.35732e-07	down	*	*	WASF1	WAS protein family member 1
ENSG00000259207	0.838341	4.14846	29.4711	5.67576e-08	4.45961e-07	up	*	*	ITGB3	integrin subunit beta 3
ENSG00000134698	-0.777544	4.52727	29.4693	5.68087e-08	4.46124e-07	down	*	*	AGO4	argonaute 4, RISC catalytic component
ENSG00000089818	0.554195	4.84964	29.4645	5.69494e-08	4.46989e-07	up	*	*	NECAP1	NECAP endocytosis associated 1
ENSG00000139946	-0.599861	6.03666	29.4367	5.77717e-08	4.532e-07	down	*	*	PELI2	pellino E3 ubiquitin protein ligase family member 2
ENSG00000178537	-0.789851	2.83452	29.4236	5.81638e-08	4.56032e-07	down	*	*	SLC25A20	solute carrier family 25 member 20
ENSG00000105321	0.542778	5.16549	29.4044	5.8745e-08	4.60342e-07	up	*	*	CCDC9	coiled-coil domain containing 9
ENSG00000255112	0.555459	5.34463	29.3916	5.91346e-08	4.63147e-07	up	*	*	CHMP1B	charged multivesicular body protein 1B
ENSG00000133398	0.799694	3.69554	29.389	5.92116e-08	4.63502e-07	up	*	*	MED10	mediator complex subunit 10
ENSG00000198756	-0.951425	2.76178	29.3839	5.93679e-08	4.64478e-07	down	*	*	COLGALT2	collagen beta(1-O)galactosyltransferase 2
ENSG00000170684	0.826538	3.17223	29.3553	6.02505e-08	4.71131e-07	up	*	*	ZNF296	zinc finger protein 296
ENSG00000172318	-0.657187	4.82062	29.3481	6.04768e-08	4.72648e-07	down	*	*	B3GALT1	beta-1,3-galactosyltransferase 1
ENSG00000164830	0.660139	4.83384	29.3372	6.08155e-08	4.75042e-07	up	*	*	OXR1	oxidation resistance 1
ENSG00000181778	-2.01282	0.530081	29.3319	6.09849e-08	4.76112e-07	down	*	*	TMEM252	transmembrane protein 252
ENSG00000176907	1.46704	1.90856	29.3291	6.10721e-08	4.76538e-07	up	*	*	C8orf4	chromosome 8 open reading frame 4
ENSG00000167004	-0.47119	8.5076	29.3249	6.12029e-08	4.77304e-07	down	*	*	PDIA3	protein disulfide isomerase family A member 3
ENSG00000159792	-0.594695	5.04643	29.3238	6.1239e-08	4.77332e-07	down	*	*	PSKH1	protein serine kinase H1
ENSG00000172172	0.811695	5.06815	29.3206	6.13398e-08	4.77863e-07	up	*	*	MRPL13	mitochondrial ribosomal protein L13
ENSG00000151726	0.586278	6.91102	29.3135	6.15663e-08	4.79221e-07	up	*	*	ACSL1	acyl-CoA synthetase long-chain family member 1
ENSG00000219607	2.34944	-0.275615	29.3131	6.15795e-08	4.79221e-07	up	*	*	PPP1R3G	protein phosphatase 1 regulatory subunit 3G
ENSG00000272047	0.768181	4.26358	29.311	6.16463e-08	4.79486e-07	up	*	*	GTF2H5	general transcription factor IIH subunit 5
ENSG00000123360	2.11305	0.745316	29.3054	6.18238e-08	4.80611e-07	up	*	*	PDE1B	phosphodiesterase 1B
ENSG00000103111	0.435673	5.70619	29.3008	6.19703e-08	4.81495e-07	up	*	*	MON1B	MON1 homolog B, secretory trafficking associated
ENSG00000151883	-1.12494	4.56067	29.296	6.21254e-08	4.82443e-07	down	*	*	PARP8	poly(ADP-ribose) polymerase family member 8
ENSG00000189350	1.28851	2.0551	29.2851	6.24737e-08	4.84891e-07	up	*	*	TOGARAM2	TOG array regulator of axonemal microtubules 2
ENSG00000148925	0.491884	4.99835	29.2716	6.29104e-08	4.88022e-07	up	*	*	BTBD10	BTB domain containing 10
ENSG00000134871	0.388545	11.7871	29.2584	6.33406e-08	4.91099e-07	up	*	*	COL4A2	collagen type IV alpha 2 chain
ENSG00000122912	0.515352	4.88457	29.257	6.33868e-08	4.91198e-07	up	*	*	SLC25A16	solute carrier family 25 member 16
ENSG00000013306	0.403842	8.12748	29.2489	6.3652e-08	4.92992e-07	up	*	*	SLC25A39	solute carrier family 25 member 39
ENSG00000130675	-0.523866	5.45533	29.2449	6.37843e-08	4.93755e-07	down	*	*	MNX1	motor neuron and pancreas homeobox 1
ENSG00000139835	-0.69407	3.93136	29.218	6.46759e-08	5.00393e-07	down	*	*	GRTP1	growth hormone regulated TBC protein 1
ENSG00000125845	1.93783	3.77407	29.2081	6.5007e-08	5.02689e-07	up	*	*	BMP2	bone morphogenetic protein 2
ENSG00000213420	-1.40208	3.18229	29.199	6.53115e-08	5.04777e-07	down	*	*	GPC2	glypican 2
ENSG00000173085	-0.706152	4.24063	29.1796	6.59697e-08	5.09595e-07	down	*	*	COQ2	coenzyme Q2, polyprenyltransferase
ENSG00000122482	-0.526821	5.96663	29.1752	6.61206e-08	5.10492e-07	down	*	*	ZNF644	zinc finger protein 644
ENSG00000105497	-1.49542	1.34437	29.1631	6.65343e-08	5.13415e-07	down	*	*	ZNF175	zinc finger protein 175
ENSG00000136986	0.48508	6.13263	29.1449	6.71631e-08	5.17994e-07	up	*	*	DERL1	derlin 1
ENSG00000169692	-0.652975	6.10299	29.1276	6.77631e-08	5.22346e-07	down	*	*	AGPAT2	1-acylglycerol-3-phosphate O-acyltransferase 2
ENSG00000143033	-0.39545	6.15614	29.1162	6.81647e-08	5.25166e-07	down	*	*	MTF2	metal response element binding transcription factor 2
ENSG00000121879	-0.732509	4.29769	29.1124	6.82978e-08	5.25915e-07	down	*	*	PIK3CA	phosphatidylinositol-4,5-bisphosphate 3-kinase catalytic subunit alpha
ENSG00000111726	0.751005	4.5571	29.1062	6.8516e-08	5.27318e-07	up	*	*	CMAS	cytidine monophosphate N-acetylneuraminic acid synthetase
ENSG00000115946	0.883619	5.16822	29.1019	6.867e-08	5.28225e-07	up	*	*	PNO1	partner of NOB1 homolog
ENSG00000066279	-0.678939	6.59205	29.0928	6.8994e-08	5.30439e-07	down	*	*	ASPM	abnormal spindle microtubule assembly
ENSG00000140297	2.72502	-0.441677	29.0904	6.90781e-08	5.30807e-07	up	*	*	GCNT3	glucosaminyl (N-acetyl) transferase 3, mucin type
ENSG00000164733	-0.56251	7.44352	29.0829	6.93459e-08	5.32565e-07	down	*	*	CTSB	cathepsin B
ENSG00000115816	0.483431	6.41924	29.0817	6.93905e-08	5.32565e-07	up	*	*	CEBPZ	CCAAT/enhancer binding protein zeta
ENSG00000139289	1.47345	4.68538	29.081	6.9416e-08	5.32565e-07	up	*	*	PHLDA1	pleckstrin homology like domain family A member 1
ENSG00000163694	-0.784098	4.72122	29.0684	6.98674e-08	5.35608e-07	down	*	*	RBM47	RNA binding motif protein 47
ENSG00000163689	-1.2956	1.46104	29.0679	6.98858e-08	5.35608e-07	down	*	*	C3orf67	chromosome 3 open reading frame 67
ENSG00000183696	0.763121	2.99952	29.0604	7.0155e-08	5.37391e-07	up	*	*	UPP1	uridine phosphorylase 1
ENSG00000169760	-2.85464	-0.282933	29.0355	7.10635e-08	5.44065e-07	down	*	*	NLGN1	neuroligin 1
ENSG00000226887	-1.59926	1.73284	29.0218	7.15679e-08	5.4764e-07	down	*	*	ERVMER34-1	endogenous retrovirus group MER34 member 1
ENSG00000167642	1.341	3.16599	29.0127	7.19059e-08	5.4994e-07	up	*	*	SPINT2	serine peptidase inhibitor, Kunitz type 2
ENSG00000136908	0.466569	5.74523	29.0084	7.20663e-08	5.50878e-07	up	*	*	DPM2	dolichyl-phosphate mannosyltransferase subunit 2, regulatory
ENSG00000165097	0.525162	5.21887	28.9801	7.31261e-08	5.58688e-07	up	*	*	KDM1B	lysine demethylase 1B
ENSG00000237440	2.07024	0.337127	28.9639	7.37411e-08	5.63093e-07	up	*	*	ZNF737	zinc finger protein 737
ENSG00000188227	1.52503	1.28323	28.959	7.39249e-08	5.64202e-07	up	*	*	ZNF793	zinc finger protein 793
ENSG00000198331	-0.782736	3.19457	28.9477	7.43599e-08	5.67226e-07	down	*	*	HYLS1	HYLS1, centriolar and ciliogenesis associated
ENSG00000169567	0.511742	7.51769	28.9459	7.44296e-08	5.67463e-07	up	*	*	HINT1	histidine triad nucleotide binding protein 1
ENSG00000004961	0.741551	5.27621	28.9419	7.45829e-08	5.68336e-07	up	*	*	HCCS	holocytochrome c synthase
ENSG00000174871	-0.986376	3.01103	28.9269	7.51631e-08	5.72459e-07	down	*	*	CNIH2	cornichon family AMPA receptor auxiliary protein 2
ENSG00000109458	-1.49496	2.87547	28.9146	7.56402e-08	5.75794e-07	down	*	*	GAB1	GRB2 associated binding protein 1
ENSG00000089094	-0.525195	5.03925	28.8881	7.66819e-08	5.8342e-07	down	*	*	KDM2B	lysine demethylase 2B
ENSG00000161021	-0.431871	6.67665	28.8693	7.74319e-08	5.8882e-07	down	*	*	MAML1	mastermind like transcriptional coactivator 1
ENSG00000134222	-0.669536	5.43465	28.8542	7.80362e-08	5.93108e-07	down	*	*	PSRC1	proline and serine rich coiled-coil 1
ENSG00000102931	0.597621	4.24223	28.8112	7.97898e-08	6.06121e-07	up	*	*	ARL2BP	ADP ribosylation factor like GTPase 2 binding protein
ENSG00000161179	0.636276	5.69725	28.8019	8.0171e-08	6.08701e-07	up	*	*	YDJC	YdjC homolog (bacterial)
ENSG00000008952	-0.4604	6.96654	28.7951	8.04554e-08	6.10544e-07	down	*	*	SEC62	SEC62 homolog, preprotein translocation factor
ENSG00000112232	-1.66721	1.71412	28.7861	8.08291e-08	6.13062e-07	down	*	*	KHDRBS2	KH RNA binding domain containing, signal transduction associated 2
ENSG00000106028	0.576468	6.2282	28.7816	8.10177e-08	6.14174e-07	up	*	*	SSBP1	single stranded DNA binding protein 1
ENSG00000204516	0.807047	5.5455	28.7212	8.35817e-08	6.33284e-07	up	*	*	MICB	MHC class I polypeptide-related sequence B
ENSG00000145349	0.462852	7.58191	28.7093	8.41004e-08	6.36884e-07	up	*	*	CAMK2D	calcium/calmodulin dependent protein kinase II delta
ENSG00000198730	0.427425	6.5018	28.6868	8.50805e-08	6.43973e-07	up	*	*	CTR9	CTR9 homolog, Paf1/RNA polymerase II complex component
ENSG00000102445	2.88886	-0.203832	28.6839	8.52091e-08	6.44614e-07	up	*	*	RUBCNL	RUN and cysteine rich domain containing beclin 1 interacting protein like
ENSG00000184005	-2.09024	-0.105907	28.6798	8.53902e-08	6.4565e-07	down	*	*	ST6GALNAC3	ST6 N-acetylgalactosaminide alpha-2,6-sialyltransferase 3
ENSG00000011523	-0.548494	5.2103	28.6771	8.55093e-08	6.46218e-07	down	*	*	CEP68	centrosomal protein 68
ENSG00000205744	1.17709	3.05394	28.6626	8.61527e-08	6.50744e-07	up	*	*	DENND1C	DENN domain containing 1C
ENSG00000158055	2.36622	0.702119	28.6516	8.66431e-08	6.54111e-07	up	*	*	GRHL3	grainyhead like transcription factor 3
ENSG00000100321	-0.75678	4.74086	28.6217	8.79885e-08	6.63926e-07	down	*	*	SYNGR1	synaptogyrin 1
ENSG00000101773	0.552067	4.92552	28.6025	8.88676e-08	6.70214e-07	up	*	*	RBBP8	RB binding protein 8, endonuclease
ENSG00000224877	0.624928	5.93242	28.5925	8.93278e-08	6.73338e-07	up	*	*	NDUFAF8	NADH:ubiquinone oxidoreductase complex assembly factor 8
ENSG00000003393	0.454205	5.86614	28.588	8.95362e-08	6.74562e-07	up	*	*	ALS2	ALS2, alsin Rho guanine nucleotide exchange factor
ENSG00000174775	0.691994	4.98526	28.5843	8.97074e-08	6.75303e-07	up	*	*	HRAS	HRas proto-oncogene, GTPase
ENSG00000226479	0.480508	5.05205	28.5836	8.97403e-08	6.75303e-07	up	*	*	TMEM185B	transmembrane protein 185B
ENSG00000138363	0.453375	6.91644	28.5829	8.9773e-08	6.75303e-07	up	*	*	ATIC	5-aminoimidazole-4-carboxamide ribonucleotide formyltransferase/IMP cyclohydrolase
ENSG00000149260	0.732767	5.34712	28.564	9.06499e-08	6.81549e-07	up	*	*	CAPN5	calpain 5
ENSG00000178498	-1.27438	1.87232	28.546	9.15007e-08	6.87593e-07	down	*	*	DTX3	deltex E3 ubiquitin ligase 3
ENSG00000114346	-0.746082	7.02016	28.5218	9.26499e-08	6.95872e-07	down	*	*	ECT2	epithelial cell transforming 2
ENSG00000116731	-0.46473	5.67573	28.4989	9.37527e-08	7.03794e-07	down	*	*	PRDM2	PR/SET domain 2
ENSG00000163320	-0.48111	5.98525	28.4757	9.48822e-08	7.11908e-07	down	*	*	CGGBP1	CGG triplet repeat binding protein 1
ENSG00000147642	-1.25088	4.35505	28.4481	9.6244e-08	7.21756e-07	down	*	*	SYBU	syntabulin
ENSG00000106689	-0.679933	3.3315	28.4153	9.7888e-08	7.33709e-07	down	*	*	LHX2	LIM homeobox 2
ENSG00000176855	2.04676	-0.362605	28.3994	9.86953e-08	7.39382e-07	up	*	*
ENSG00000068137	-0.46792	5.65192	28.3907	9.91414e-08	7.42344e-07	down	*	*	PLEKHH3	pleckstrin homology, MyTH4 and FERM domain containing H3
ENSG00000109762	-1.01045	3.74175	28.3566	1.00903e-07	7.55146e-07	down	*	*	SNX25	sorting nexin 25
ENSG00000141570	-0.498645	4.81287	28.3549	1.00993e-07	7.55438e-07	down	*	*	CBX8	chromobox 8
ENSG00000075643	0.744478	2.99286	28.3235	1.02643e-07	7.67382e-07	up	*	*	MOCOS	molybdenum cofactor sulfurase
ENSG00000141076	0.512959	6.23719	28.3045	1.03654e-07	7.74551e-07	up	*	*	UTP4	UTP4, small subunit processome component
ENSG00000123146	-0.49172	5.89179	28.2847	1.04719e-07	7.82111e-07	down	*	*	ADGRE5	adhesion G protein-coupled receptor E5
ENSG00000134058	0.575824	5.29131	28.2767	1.05155e-07	7.84961e-07	up	*	*	CDK7	cyclin dependent kinase 7
ENSG00000125971	0.469937	6.54005	28.2733	1.05341e-07	7.85956e-07	up	*	*	DYNLRB1	dynein light chain roadblock-type 1
ENSG00000134243	-0.574093	6.41978	28.2539	1.06398e-07	7.93437e-07	down	*	*	SORT1	sortilin 1
ENSG00000230461	-2.32635	0.421557	28.2365	1.0736e-07	8.00202e-07	down	*	*
ENSG00000100600	-0.524235	6.26773	28.2261	1.07939e-07	8.04105e-07	down	*	*	LGMN	legumain
ENSG00000144452	2.53014	-0.828987	28.2153	1.08545e-07	8.0821e-07	up	*	*	ABCA12	ATP binding cassette subfamily A member 12
ENSG00000148120	-0.440975	7.01889	28.2042	1.09166e-07	8.12424e-07	down	*	*	C9orf3	chromosome 9 open reading frame 3
ENSG00000188130	-0.809575	5.30395	28.1973	1.09558e-07	8.14926e-07	down	*	*	MAPK12	mitogen-activated protein kinase 12
ENSG00000014123	0.698766	4.98184	28.1878	1.10098e-07	8.18529e-07	up	*	*	UFL1	UFM1 specific ligase 1
ENSG00000043093	-0.572569	4.53077	28.1858	1.1021e-07	8.18939e-07	down	*	*	DCUN1D1	defective in cullin neddylation 1 domain containing 1
ENSG00000178752	1.32922	4.58961	28.1816	1.10447e-07	8.2029e-07	up	*	*	ERFE	erythroferrone
ENSG00000164626	-0.611241	4.341	28.1773	1.10696e-07	8.21722e-07	down	*	*	KCNK5	potassium two pore domain channel subfamily K member 5
ENSG00000070495	0.627139	5.47727	28.1398	1.12858e-07	8.37347e-07	up	*	*	JMJD6	arginine demethylase and lysine hydroxylase
ENSG00000103145	-0.548902	5.84385	28.1342	1.13187e-07	8.3936e-07	down	*	*	HCFC1R1	host cell factor C1 regulator 1
ENSG00000114541	-1.11691	5.01202	28.122	1.13906e-07	8.44266e-07	down	*	*	FRMD4B	FERM domain containing 4B
ENSG00000104691	0.591323	4.32988	28.1014	1.15123e-07	8.52828e-07	up	*	*	UBXN8	UBX domain protein 8
ENSG00000088832	0.456967	7.9304	28.1005	1.15178e-07	8.52828e-07	up	*	*	FKBP1A	FK506 binding protein 1A
ENSG00000241978	1.5474	1.34847	28.0783	1.16503e-07	8.62201e-07	up	*	*	AKAP2	A-kinase anchoring protein 2
ENSG00000104660	0.515465	6.00957	28.0606	1.17577e-07	8.69712e-07	up	*	*	LEPROTL1	leptin receptor overlapping transcript-like 1
ENSG00000115641	1.219	2.1538	28.0498	1.18233e-07	8.74124e-07	up	*	*	FHL2	four and a half LIM domains 2
ENSG00000136883	-1.05215	6.073	28.0459	1.18472e-07	8.75446e-07	down	*	*	KIF12	kinesin family member 12
ENSG00000109686	0.515899	6.35102	28.0396	1.18861e-07	8.7788e-07	up	*	*	SH3D19	SH3 domain containing 19
ENSG00000236941	1.82004	0.527233	28.0253	1.19738e-07	8.83916e-07	up	*	*
ENSG00000109472	-3.59679	0.893555	28.0237	1.19839e-07	8.84216e-07	down	*	*	CPE	carboxypeptidase E
ENSG00000138760	-0.522883	6.61005	28.0131	1.20495e-07	8.88607e-07	down	*	*	SCARB2	scavenger receptor class B member 2
ENSG00000123600	0.635237	4.44063	27.9812	1.22498e-07	9.02923e-07	up	*	*	METTL8	methyltransferase like 8
ENSG00000198482	1.2757	1.6471	27.9764	1.22803e-07	9.04714e-07	up	*	*	ZNF808	zinc finger protein 808
ENSG00000175324	0.717479	4.56036	27.959	1.23915e-07	9.12452e-07	up	*	*	LSM1	LSM1 homolog, mRNA degradation associated
ENSG00000146072	0.919554	7.59317	27.9577	1.23993e-07	9.12566e-07	up	*	*	TNFRSF21	TNF receptor superfamily member 21
ENSG00000131381	-0.454221	5.14363	27.9495	1.24526e-07	9.16025e-07	down	*	*	RBSN	rabenosyn, RAB effector
ENSG00000161714	-0.634188	6.11779	27.9427	1.24961e-07	9.18767e-07	down	*	*	PLCD3	phospholipase C delta 3
ENSG00000170043	0.474416	6.59854	27.9269	1.25986e-07	9.25839e-07	up	*	*	TRAPPC1	trafficking protein particle complex 1
ENSG00000210154	2.83174	-0.1281	27.9255	1.26078e-07	9.26044e-07	up	*	*
ENSG00000204792	-0.972137	2.62625	27.8987	1.27834e-07	9.38477e-07	down	*	*	LINC01291	long intergenic non-protein coding RNA 1291
ENSG00000235257	-1.32447	1.57558	27.8951	1.28072e-07	9.3975e-07	down	*	*	ITGA9-AS1	ITGA9 antisense RNA 1
ENSG00000106351	0.560632	4.90505	27.8941	1.2814e-07	9.39782e-07	up	*	*	AGFG2	ArfGAP with FG repeats 2
ENSG00000093183	-0.41011	5.6217	27.8907	1.28368e-07	9.40979e-07	down	*	*	SEC22C	SEC22 homolog C, vesicle trafficking protein
ENSG00000117834	1.50906	2.14105	27.8895	1.28446e-07	9.41078e-07	up	*	*	SLC5A9	solute carrier family 5 member 9
[truncated: 12,647 more rows]
